# Supplementary material for: Genome-wide target analysis of NEUROD2 provides new insights into regulation of cortical projection neuron migration and differentiation
Source: BMC Genomics. 2015 Sep 5;16:681. doi: 10.1186/s12864-015-1882-9 (PMC4560887; doi:10.1186/s12864-015-1882-9)
Supplement: Additional file 2: — In this file we provide the raw sequencing counts and number of peaks for each ChIP-Seq experiment with individual antibodies used in this study. (XLSX 7 kb) [file 12864_2015_1882_MOESM2_ESM.xlsx]

## Sheet: Sheet1
	Additional file 2
	E14	Antibody information	Yield (Mbases)	No. of Reads	% of Q scores >=30	Mean Q Score	Number of peak reads normalized to GFP ChIP controls
	Input Chromatin DNA		915	17938715	95.57	37.51
	NeuroD2 Antibody 1	Mouse (Abcam, cat. ab168932)	1365	26767599	96.16	37.72	51841
	NeuroD2 Antibody 2	Rabbit (Abcam, cat. ab104430)	1177	23084508	96.16	37.7	35310
	NeuroD2 Antibody 3	Rabbit (Abcam, cat. ab109406)	1140	22361435	96.94	37.88	7470
	GFP Antibody 1	Mouse (Pierce, cat. 4B10B2)	1249	24495706	96.44	37.78
	GFP Antibody 2	Rabbit (Santa Cruz, cat. sc-8334)	1424	27912562	96.02	37.63
