# Supplementary material for: Genome-wide target analysis of NEUROD2 provides new insights into regulation of cortical projection neuron migration and differentiation
Source: BMC Genomics. 2015 Sep 5;16:681. doi: 10.1186/s12864-015-1882-9 (PMC4560887; doi:10.1186/s12864-015-1882-9)
Supplement: Additional file 3: — In this file we list the genome-wide in vivo NEUROD2 peak coordinates. (XLSX 3195 kb) [file 12864_2015_1882_MOESM3_ESM.xlsx]

## Sheet: Suppl.Table1.txt
	Additional file 3
	Peak ID	Chr	Start	End	-10*LOG10(pvalue)
	E14_merge_peak_1	chr8	122664735	122668520	10448.1
	E14_merge_peak_2	chr4	41679680	41683809	9340.13
	E14_merge_peak_3	chr12	85435591	85438103	9004.57
	E14_merge_peak_4	chr11	118757159	118761518	8630.71
	E14_merge_peak_5	chr2	178840102	178843387	8625.18
	E14_merge_peak_6	chr4	13146364	13148214	7983.33
	E14_merge_peak_7	chr11	99984724	99986821	7837.64
	E14_merge_peak_8	chr10	84357374	84359132	7809.22
	E14_merge_peak_9	chr19	7146309	7150527	7803.38
	E14_merge_peak_10	chr7	101099462	101102024	7693.61
	E14_merge_peak_11	chr5	148452672	148455947	7689.41
	E14_merge_peak_12	chr8	122708892	122710916	7668.71
	E14_merge_peak_13	chr12	6637502	6639913	7600.23
	E14_merge_peak_14	chr12	106526456	106530062	7589.59
	E14_merge_peak_15	chr7	102369369	102370500	7551.1
	E14_merge_peak_16	chr8	83584653	83585799	7541.43
	E14_merge_peak_17	chr10	19276802	19278093	7537.44
	E14_merge_peak_18	chr9	121396778	121399743	7439.88
	E14_merge_peak_19	chr4	134579510	134582115	7425.66
	E14_merge_peak_20	chr12	78001464	78002481	7418.13
	E14_merge_peak_21	chr2	167316033	167318130	7417.09
	E14_merge_peak_22	chr8	84813330	84816656	7401.6
	E14_merge_peak_23	chr8	120555886	120561011	7399.2
	E14_merge_peak_24	chr10	84412939	84415861	7382.91
	E14_merge_peak_25	chr2	166650895	166655073	7370.5
	E14_merge_peak_26	chr11	113266143	113268635	7349.04
	E14_merge_peak_27	chr5	35924339	35927245	7330.45
	E14_merge_peak_28	chr11	113097550	113099579	7325.63
	E14_merge_peak_29	chr8	120598074	120599928	7316.25
	E14_merge_peak_30	chr9	102038639	102040176	7310.43
	E14_merge_peak_31	chr4	120280309	120284488	7303.65
	E14_merge_peak_32	chr11	75869222	75870796	7289.11
	E14_merge_peak_33	chr2	168676981	168680094	7280.33
	E14_merge_peak_34	chr4	97879534	97881311	7279.71
	E14_merge_peak_35	chr16	96249202	96250513	7279.6
	E14_merge_peak_36	chr6	99968459	99969773	7266.19
	E14_merge_peak_37	chr9	107456006	107457685	7264.35
	E14_merge_peak_38	chr5	35137232	35139491	7248.2
	E14_merge_peak_39	chr19	28436143	28437474	7231.88
	E14_merge_peak_40	chr5	125243481	125246468	7217.36
	E14_merge_peak_41	chr15	86962527	86963883	7163.11
	E14_merge_peak_42	chr3	18714740	18716410	7138.6
	E14_merge_peak_43	chr12	25870631	25873149	7135.95
	E14_merge_peak_44	chr1	160277939	160279211	7086.15
	E14_merge_peak_45	chr7	96832073	96833549	7065.52
	E14_merge_peak_46	chr15	66238760	66240454	7053.44
	E14_merge_peak_47	chr4	119985839	119988296	7044.89
	E14_merge_peak_48	chr17	11977817	11979169	7041.25
	E14_merge_peak_49	chr5	116280069	116281307	7025.37
	E14_merge_peak_50	chr2	124523692	124525287	7018.69
	E14_merge_peak_51	chr1	177441139	177445099	7009.7
	E14_merge_peak_52	chr11	84047968	84049518	7005.74
	E14_merge_peak_53	chr12	112435221	112437925	7005.37
	E14_merge_peak_54	chr6	50889733	50892215	7003.14
	E14_merge_peak_55	chr11	84053022	84054787	7003.14
	E14_merge_peak_56	chr11	113538702	113540292	6991.23
	E14_merge_peak_57	chr14	24577903	24580347	6990.22
	E14_merge_peak_58	chr15	91371654	91373925	6989.05
	E14_merge_peak_59	chr1	176993520	176995762	6985.43
	E14_merge_peak_60	chr2	125031007	125033151	6981.74
	E14_merge_peak_61	chr11	119513812	119517599	6974.48
	E14_merge_peak_62	chr5	35917394	35919766	6963.72
	E14_merge_peak_63	chr5	112090700	112094657	6940.57
	E14_merge_peak_64	chr11	72066433	72068749	6932.72
	E14_merge_peak_65	chr13	97290622	97293545	6932.41
	E14_merge_peak_66	chr10	33732035	33733865	6925.32
	E14_merge_peak_67	chr1	38437597	38439264	6911.2
	E14_merge_peak_68	chr16	25039559	25040589	6901.91
	E14_merge_peak_69	chr2	53436750	53438271	6891.98
	E14_merge_peak_70	chr17	87743399	87747237	6880.92
	E14_merge_peak_71	chr2	153070568	153073061	6879.76
	E14_merge_peak_72	chr4	45752494	45757631	6874.42
	E14_merge_peak_73	chr6	40430511	40433975	6872.16
	E14_merge_peak_74	chr17	31766454	31768199	6859.89
	E14_merge_peak_75	chr8	84833833	84836136	6850.82
	E14_merge_peak_76	chr8	122675393	122679315	6836.48
	E14_merge_peak_77	chr5	24656300	24657885	6828.34
	E14_merge_peak_78	chr11	35856002	35858309	6823.5
	E14_merge_peak_79	chr13	92736295	92737639	6811.16
	E14_merge_peak_80	chr4	62581911	62584291	6803.1
	E14_merge_peak_81	chr4	20460011	20461063	6802.72
	E14_merge_peak_82	chr5	111056492	111059449	6802.26
	E14_merge_peak_83	chr4	47517883	47519795	6801.57
	E14_merge_peak_84	chr4	96696364	96699354	6796.06
	E14_merge_peak_85	chr14	64586513	64594271	6793.3
	E14_merge_peak_86	chr5	123343653	123347062	6787.43
	E14_merge_peak_87	chr2	157057347	157059723	6785.52
	E14_merge_peak_88	chr11	98316430	98322022	6781.57
	E14_merge_peak_89	chr8	127106708	127109364	6777.54
	E14_merge_peak_90	chr5	121239593	121240581	6755.48
	E14_merge_peak_91	chr7	63985952	63987646	6754.64
	E14_merge_peak_92	chr8	26533202	26534788	6749.26
	E14_merge_peak_93	chr2	153045590	153050183	6730.84
	E14_merge_peak_94	chr5	111907162	111908996	6727.68
	E14_merge_peak_95	chr4	81565359	81568825	6723.21
	E14_merge_peak_96	chr14	55051965	55055961	6720.42
	E14_merge_peak_97	chr14	25225144	25227765	6719.19
	E14_merge_peak_98	chr7	35732442	35734887	6715.41
	E14_merge_peak_99	chr1	37121759	37123457	6713.24
	E14_merge_peak_100	chr17	88315890	88318447	6700.86
	E14_merge_peak_101	chr14	46766896	46767853	6700.32
	E14_merge_peak_102	chr1	132590485	132592964	6697.14
	E14_merge_peak_103	chr7	97344719	97346455	6693.49
	E14_merge_peak_104	chr11	118972395	118974206	6686.96
	E14_merge_peak_105	chrX	166802883	166803968	6685.65
	E14_merge_peak_106	chr5	100108668	100110568	6681.83
	E14_merge_peak_107	chr9	43698867	43700933	6681.33
	E14_merge_peak_108	chr11	120259068	120263134	6677.98
	E14_merge_peak_109	chr1	176932645	176934664	6669.52
	E14_merge_peak_110	chr5	85345804	85347303	6667.95
	E14_merge_peak_111	chr11	101477072	101478475	6658.93
	E14_merge_peak_112	chr14	59624838	59628520	6650.64
	E14_merge_peak_113	chr17	90086525	90089611	6642.39
	E14_merge_peak_114	chr1	194160568	194162180	6640.62
	E14_merge_peak_115	chr12	26781133	26782282	6640.14
	E14_merge_peak_116	chr7	129774145	129776157	6633.9
	E14_merge_peak_117	chr4	133508048	133509740	6631.57
	E14_merge_peak_118	chr11	65402493	65403534	6629.81
	E14_merge_peak_119	chr4	97909890	97911745	6625.54
	E14_merge_peak_120	chr8	115428213	115429781	6619.45
	E14_merge_peak_121	chr7	137271616	137273314	6602.54
	E14_merge_peak_122	chr4	152571982	152573060	6587.51
	E14_merge_peak_123	chr5	98165596	98168274	6571.08
	E14_merge_peak_124	chr3	89538691	89542367	6568.15
	E14_merge_peak_125	chr9	62538879	62542361	6560.32
	E14_merge_peak_126	chr16	94312485	94314357	6560.13
	E14_merge_peak_127	chr2	135540857	135541907	6544.19
	E14_merge_peak_128	chr5	131793738	131796323	6536.57
	E14_merge_peak_129	chr7	44381538	44385260	6532.36
	E14_merge_peak_130	chr5	141115173	141116712	6531.06
	E14_merge_peak_131	chr9	95167971	95169330	6520.28
	E14_merge_peak_132	chr5	111217024	111220429	6513.89
	E14_merge_peak_133	chr12	27082318	27084231	6487.92
	E14_merge_peak_134	chr16	63116264	63117171	6486.39
	E14_merge_peak_135	chr1	91411935	91415389	6483.51
	E14_merge_peak_136	chr19	41100483	41102123	6482.63
	E14_merge_peak_137	chr16	97001714	97003513	6478.42
	E14_merge_peak_138	chr11	91426348	91427644	6477.87
	E14_merge_peak_139	chr2	165287217	165289344	6472.83
	E14_merge_peak_140	chr9	27191372	27194599	6472.23
	E14_merge_peak_141	chr5	111720096	111721912	6450.66
	E14_merge_peak_142	chr5	125128426	125129908	6441.72
	E14_merge_peak_143	chr8	89743550	89745216	6440.01
	E14_merge_peak_144	chr2	165562996	165564304	6438.46
	E14_merge_peak_145	chr8	120306695	120310911	6438.24
	E14_merge_peak_146	chr2	166635380	166638619	6437.54
	E14_merge_peak_147	chr1	132649973	132651610	6432.35
	E14_merge_peak_148	chr7	121936340	121940708	6424.78
	E14_merge_peak_149	chr6	80622237	80623648	6424.29
	E14_merge_peak_150	chr2	4435874	4437779	6412.33
	E14_merge_peak_151	chr16	17208265	17211055	6404.87
	E14_merge_peak_152	chr8	96679288	96681320	6389.13
	E14_merge_peak_153	chr13	56696760	56699457	6381.06
	E14_merge_peak_154	chr4	47290522	47292654	6375.73
	E14_merge_peak_155	chr9	79004262	79005146	6375.39
	E14_merge_peak_156	chr8	114590230	114592553	6374.07
	E14_merge_peak_157	chr11	28692535	28693986	6372.73
	E14_merge_peak_158	chr17	5621302	5622650	6371.43
	E14_merge_peak_159	chr9	62476528	62477850	6370.15
	E14_merge_peak_160	chr5	111934779	111936365	6368.91
	E14_merge_peak_161	chr5	99478426	99481331	6368.65
	E14_merge_peak_162	chr11	76638714	76640339	6367.74
	E14_merge_peak_163	chr3	51700922	51702513	6362.36
	E14_merge_peak_164	chr4	46888727	46890022	6362.04
	E14_merge_peak_165	chr6	146280812	146283433	6353.27
	E14_merge_peak_166	chr4	13299873	13300878	6351.27
	E14_merge_peak_167	chr2	93176018	93179520	6347.35
	E14_merge_peak_168	chr4	106955003	106956979	6346.12
	E14_merge_peak_169	chr2	146044901	146046093	6331.24
	E14_merge_peak_170	chr4	97235670	97236995	6315.37
	E14_merge_peak_171	chr4	45823830	45827349	6315.05
	E14_merge_peak_172	chr1	132556806	132559593	6310.53
	E14_merge_peak_173	chr4	63290553	63292267	6308.67
	E14_merge_peak_174	chr5	121966793	121969167	6299.48
	E14_merge_peak_175	chr10	127508358	127514111	6296.11
	E14_merge_peak_176	chr5	97300307	97301637	6295.35
	E14_merge_peak_177	chr5	30737674	30740594	6291.77
	E14_merge_peak_178	chr5	116885818	116887520	6291.65
	E14_merge_peak_179	chr13	29332300	29333441	6291.59
	E14_merge_peak_180	chr17	53586686	53588793	6290.75
	E14_merge_peak_181	chr18	35838774	35841248	6268.19
	E14_merge_peak_182	chr5	115185722	115188078	6268.09
	E14_merge_peak_183	chr4	148239229	148241582	6265.01
	E14_merge_peak_184	chr10	118639769	118641817	6264.84
	E14_merge_peak_185	chr6	91358755	91360899	6264.55
	E14_merge_peak_186	chr14	64172559	64174240	6259.34
	E14_merge_peak_187	chr17	7291363	7292957	6255.48
	E14_merge_peak_188	chr4	103575387	103578284	6255.44
	E14_merge_peak_189	chr6	49633197	49634536	6252.86
	E14_merge_peak_190	chr15	82934408	82935755	6252.15
	E14_merge_peak_191	chr17	31418089	31419609	6244.61
	E14_merge_peak_192	chr16	96842855	96844964	6242.75
	E14_merge_peak_193	chr16	96885565	96886635	6240.59
	E14_merge_peak_194	chr15	84351593	84353554	6239.37
	E14_merge_peak_195	chr4	10974139	10975563	6238.15
	E14_merge_peak_196	chr14	122957624	122958469	6223.7
	E14_merge_peak_197	chr2	154583274	154586055	6219.7
	E14_merge_peak_198	chr4	125944832	125946854	6210.38
	E14_merge_peak_199	chr10	39320445	39322781	6207.04
	E14_merge_peak_200	chr6	55435311	55436499	6196.73
	E14_merge_peak_201	chr3	79440510	79441894	6185.37
	E14_merge_peak_202	chr13	51901734	51903972	6183.8
	E14_merge_peak_203	chr8	12340695	12341963	6181.42
	E14_merge_peak_204	chr4	49559514	49560815	6175.23
	E14_merge_peak_205	chr6	113859781	113861760	6156.08
	E14_merge_peak_206	chr5	125214751	125216716	6152.66
	E14_merge_peak_207	chr4	134429760	134432245	6152.08
	E14_merge_peak_208	chr15	91376794	91378018	6150.45
	E14_merge_peak_209	chr7	126007305	126011140	6147.83
	E14_merge_peak_210	chr12	17556587	17558763	6147.09
	E14_merge_peak_211	chr5	35128496	35130709	6145.39
	E14_merge_peak_212	chr8	125079996	125082171	6139.72
	E14_merge_peak_213	chr8	120287693	120290565	6139.09
	E14_merge_peak_214	chr1	56832680	56835272	6135.45
	E14_merge_peak_215	chr8	111217519	111218771	6133.2
	E14_merge_peak_216	chr1	132430651	132432443	6114.99
	E14_merge_peak_217	chr1	38631138	38633850	6106.95
	E14_merge_peak_218	chr8	113873366	113874402	6106.38
	E14_merge_peak_219	chr7	124680669	124682199	6098.77
	E14_merge_peak_220	chr6	100161861	100164768	6095.07
	E14_merge_peak_221	chr7	29340963	29344241	6091.57
	E14_merge_peak_222	chr5	66367031	66368360	6090.24
	E14_merge_peak_223	chr11	114793012	114796903	6087.54
	E14_merge_peak_224	chr2	38539255	38540424	6086.5
	E14_merge_peak_225	chr6	54719350	54721057	6085.01
	E14_merge_peak_226	chr5	133155679	133157212	6082.04
	E14_merge_peak_227	chr4	126116854	126119390	6077.41
	E14_merge_peak_228	chr1	119898534	119900953	6076.37
	E14_merge_peak_229	chr8	14748480	14749680	6062.07
	E14_merge_peak_230	chr5	120655590	120657276	6052.49
	E14_merge_peak_231	chr6	32373454	32374919	6050.54
	E14_merge_peak_232	chr17	27388724	27390491	6049.22
	E14_merge_peak_233	chr14	86748539	86749501	6045.49
	E14_merge_peak_234	chr4	8850017	8852061	6041.42
	E14_merge_peak_235	chr18	79048770	79051746	6038.63
	E14_merge_peak_236	chr15	94262971	94265033	6038.01
	E14_merge_peak_237	chr3	49032649	49033755	6036.88
	E14_merge_peak_238	chr9	100559788	100561247	6028.19
	E14_merge_peak_239	chr4	120248249	120249892	6025.09
	E14_merge_peak_240	chr10	41931640	41933980	6015.29
	E14_merge_peak_241	chr6	55919334	55922278	6014.04
	E14_merge_peak_242	chr11	9268781	9270555	6007.43
	E14_merge_peak_243	chr11	114822310	114823571	6003.71
	E14_merge_peak_244	chr12	39048171	39049280	5997.78
	E14_merge_peak_245	chr17	8702115	8703617	5985.38
	E14_merge_peak_246	chr6	100127054	100129136	5985.36
	E14_merge_peak_247	chr1	183074868	183076016	5984.5
	E14_merge_peak_248	chr5	78992958	78993888	5984.41
	E14_merge_peak_249	chr18	81830148	81831840	5981.54
	E14_merge_peak_250	chr1	180510078	180511221	5972.36
	E14_merge_peak_251	chr5	111892588	111895162	5969.69
	E14_merge_peak_252	chr11	82521136	82522095	5968.04
	E14_merge_peak_253	chr3	18624576	18626411	5954.02
	E14_merge_peak_254	chr8	108285754	108286836	5950.3
	E14_merge_peak_255	chr5	99273674	99275062	5949.33
	E14_merge_peak_256	chr2	157049453	157050546	5940.16
	E14_merge_peak_257	chr11	31999205	32000887	5939.36
	E14_merge_peak_258	chr12	29129636	29131703	5935.57
	E14_merge_peak_259	chr12	29662736	29665201	5934.52
	E14_merge_peak_260	chr3	5754468	5755571	5934.41
	E14_merge_peak_261	chr6	144471332	144473098	5929.16
	E14_merge_peak_262	chr16	33732126	33735276	5927.92
	E14_merge_peak_263	chr12	27356414	27358398	5911.99
	E14_merge_peak_264	chr8	115153543	115154786	5905.65
	E14_merge_peak_265	chr7	75880204	75881327	5900.78
	E14_merge_peak_266	chr2	168023174	168024411	5889.53
	E14_merge_peak_267	chr19	4697841	4699486	5884.59
	E14_merge_peak_268	chr6	36925825	36927033	5874.64
	E14_merge_peak_269	chr4	40875363	40876616	5874.12
	E14_merge_peak_270	chr7	136081894	136084654	5873.7
	E14_merge_peak_271	chr13	47412937	47415128	5865.11
	E14_merge_peak_272	chr1	157037874	157040592	5863.93
	E14_merge_peak_273	chr9	61509291	61511425	5855.2
	E14_merge_peak_274	chr8	88577470	88579449	5854
	E14_merge_peak_275	chr6	100892189	100893306	5852.9
	E14_merge_peak_276	chr14	114959448	114960431	5852.65
	E14_merge_peak_277	chr1	155192264	155193943	5844.93
	E14_merge_peak_278	chr3	95027018	95028342	5843.49
	E14_merge_peak_279	chr13	64019313	64022073	5840.21
	E14_merge_peak_280	chr6	119328590	119331572	5838.89
	E14_merge_peak_281	chr16	90352193	90353849	5838.42
	E14_merge_peak_282	chr8	12125747	12128459	5836.14
	E14_merge_peak_283	chr5	122080210	122082104	5834.5
	E14_merge_peak_284	chr2	168588379	168590809	5833.52
	E14_merge_peak_285	chr2	139311070	139312481	5832.55
	E14_merge_peak_286	chr11	76290074	76291415	5830.6
	E14_merge_peak_287	chr8	91676382	91677735	5829.21
	E14_merge_peak_288	chr11	88179875	88182097	5824.35
	E14_merge_peak_289	chr3	31092881	31096208	5824.24
	E14_merge_peak_290	chr12	112206290	112207737	5823.77
	E14_merge_peak_291	chr17	15439986	15441477	5821.64
	E14_merge_peak_292	chr2	153592180	153594000	5819.3
	E14_merge_peak_293	chr10	59949877	59953045	5816.99
	E14_merge_peak_294	chr17	29730161	29733460	5816.01
	E14_merge_peak_295	chr4	98758033	98759676	5813.83
	E14_merge_peak_296	chr11	118791821	118795788	5811.26
	E14_merge_peak_297	chr5	132160897	132162567	5809.64
	E14_merge_peak_298	chr2	31262350	31265317	5803.83
	E14_merge_peak_299	chr7	80143091	80144492	5797.5
	E14_merge_peak_300	chr17	87275968	87277631	5794.23
	E14_merge_peak_301	chr2	151990656	151992228	5788.7
	E14_merge_peak_302	chr15	32323792	32324770	5783.4
	E14_merge_peak_303	chr5	131823960	131826083	5782.69
	E14_merge_peak_304	chr2	154459657	154460568	5782.14
	E14_merge_peak_305	chr10	41934351	41937662	5781.55
	E14_merge_peak_306	chr6	104312930	104313597	5777.35
	E14_merge_peak_307	chr5	140098149	140100099	5776.83
	E14_merge_peak_308	chr2	118262314	118263688	5765.62
	E14_merge_peak_309	chr8	114305918	114307015	5762.61
	E14_merge_peak_310	chr4	45472516	45474555	5761.86
	E14_merge_peak_311	chr13	51845337	51849563	5761.79
	E14_merge_peak_312	chr14	47915252	47916254	5758.12
	E14_merge_peak_313	chr12	5238783	5240976	5752.17
	E14_merge_peak_314	chr16	5430691	5432003	5752.1
	E14_merge_peak_315	chr11	96885283	96886740	5751.73
	E14_merge_peak_316	chr17	80800873	80802874	5751.47
	E14_merge_peak_317	chr2	168247277	168249326	5749.73
	E14_merge_peak_318	chr8	14740093	14742805	5749.6
	E14_merge_peak_319	chr1	188384591	188385812	5748.98
	E14_merge_peak_320	chr9	61433299	61434761	5747.86
	E14_merge_peak_321	chr8	122768782	122770450	5747.25
	E14_merge_peak_322	chr11	101524741	101527179	5746.06
	E14_merge_peak_323	chr3	81025521	81026580	5745.9
	E14_merge_peak_324	chr2	166631498	166633823	5744.58
	E14_merge_peak_325	chr7	126031272	126033775	5743.95
	E14_merge_peak_326	chr11	77871997	77873111	5743.59
	E14_merge_peak_327	chr19	7081901	7084222	5738
	E14_merge_peak_328	chr15	82967524	82969339	5736.45
	E14_merge_peak_329	chr10	53611970	53612908	5735.16
	E14_merge_peak_330	chr2	62293634	62294604	5735.05
	E14_merge_peak_331	chr10	19470993	19473789	5730.25
	E14_merge_peak_332	chr1	136102082	136106077	5722.35
	E14_merge_peak_333	chr8	122750637	122753502	5721.84
	E14_merge_peak_334	chr1	18168114	18168894	5719.34
	E14_merge_peak_335	chr6	99971107	99972191	5717.57
	E14_merge_peak_336	chr15	78540809	78543387	5716.6
	E14_merge_peak_337	chr7	115965926	115967486	5716.23
	E14_merge_peak_338	chr9	112037421	112038430	5715.12
	E14_merge_peak_339	chr1	132568713	132572227	5713.47
	E14_merge_peak_340	chr6	127925451	127926672	5710.26
	E14_merge_peak_341	chr11	116659863	116663737	5708.31
	E14_merge_peak_342	chr1	133180875	133183658	5702.82
	E14_merge_peak_343	chr4	107819609	107824256	5700.99
	E14_merge_peak_344	chr8	84787158	84788508	5700
	E14_merge_peak_345	chr9	121445478	121447357	5693.92
	E14_merge_peak_346	chr11	62624231	62625844	5690.1
	E14_merge_peak_347	chr9	113176653	113178233	5690.07
	E14_merge_peak_348	chr8	118262398	118263981	5686.17
	E14_merge_peak_349	chr7	25675352	25677362	5681.69
	E14_merge_peak_350	chr2	152804121	152805134	5679.55
	E14_merge_peak_351	chr9	121822243	121823700	5679.08
	E14_merge_peak_352	chr10	93274793	93277430	5677.73
	E14_merge_peak_353	chr11	101484848	101486205	5665.78
	E14_merge_peak_354	chr7	132280624	132282460	5665.62
	E14_merge_peak_355	chr9	58035168	58036436	5658.61
	E14_merge_peak_356	chr2	26039559	26040597	5642.73
	E14_merge_peak_357	chr2	75603065	75604194	5637.38
	E14_merge_peak_358	chr8	45714171	45716369	5635.07
	E14_merge_peak_359	chr11	77870944	77871890	5633.63
	E14_merge_peak_360	chr18	83429367	83431370	5619.79
	E14_merge_peak_361	chr8	122660762	122661842	5617.94
	E14_merge_peak_362	chr13	54265993	54267514	5617.12
	E14_merge_peak_363	chr4	84632733	84634157	5608.27
	E14_merge_peak_364	chr2	166684877	166687999	5605.19
	E14_merge_peak_365	chr6	143359003	143360103	5604.46
	E14_merge_peak_366	chrX	166779272	166780214	5600.58
	E14_merge_peak_367	chr9	118455088	118456193	5598.94
	E14_merge_peak_368	chr15	62901818	62904056	5596.01
	E14_merge_peak_369	chr4	91091850	91093338	5595.25
	E14_merge_peak_370	chr6	101233595	101234391	5593.36
	E14_merge_peak_371	chr12	26802387	26803233	5592.68
	E14_merge_peak_372	chr15	99663822	99665603	5591.73
	E14_merge_peak_373	chr8	89513917	89514902	5580.72
	E14_merge_peak_374	chr1	132658924	132661150	5579.64
	E14_merge_peak_375	chr11	77180683	77181561	5569.81
	E14_merge_peak_376	chr4	81937079	81938122	5567.59
	E14_merge_peak_377	chr4	56088252	56090025	5565.68
	E14_merge_peak_378	chr4	136698303	136699847	5564.28
	E14_merge_peak_379	chr5	132169488	132171230	5560.56
	E14_merge_peak_380	chr7	99448022	99450525	5554.81
	E14_merge_peak_381	chr6	113855364	113858998	5549.55
	E14_merge_peak_382	chr3	137728357	137729358	5548.64
	E14_merge_peak_383	chr1	189990830	189991791	5547.28
	E14_merge_peak_384	chr6	47230825	47232039	5541.73
	E14_merge_peak_385	chr10	77750272	77751581	5540.8
	E14_merge_peak_386	chr16	97007264	97008936	5540.06
	E14_merge_peak_387	chr4	45758453	45760639	5539.96
	E14_merge_peak_388	chr5	78622044	78623198	5539.08
	E14_merge_peak_389	chr6	126585448	126586679	5538.18
	E14_merge_peak_390	chr10	94129057	94130345	5535.18
	E14_merge_peak_391	chr11	81512084	81513275	5535.15
	E14_merge_peak_392	chr3	126725386	126726424	5531.03
	E14_merge_peak_393	chr11	118208689	118210923	5530.05
	E14_merge_peak_394	chr13	28957612	28960339	5528.49
	E14_merge_peak_395	chr6	14899728	14902291	5525.11
	E14_merge_peak_396	chr15	85402865	85404078	5523.81
	E14_merge_peak_397	chr6	37038170	37039097	5523.66
	E14_merge_peak_398	chr8	125394746	125395724	5523.03
	E14_merge_peak_399	chr18	29516028	29516773	5523.02
	E14_merge_peak_400	chr1	153702940	153704783	5521.4
	E14_merge_peak_401	chr12	100002692	100003817	5520.66
	E14_merge_peak_402	chr2	31268269	31270063	5518.44
	E14_merge_peak_403	chr18	42889596	42890946	5516.72
	E14_merge_peak_404	chr8	32792566	32793776	5510.22
	E14_merge_peak_405	chr6	18688293	18689490	5505.9
	E14_merge_peak_406	chr7	96837694	96839990	5505.41
	E14_merge_peak_407	chr8	109415758	109417743	5503.64
	E14_merge_peak_408	chr17	29834235	29835507	5502.73
	E14_merge_peak_409	chr9	121370983	121372913	5499.14
	E14_merge_peak_410	chr9	121106992	121108706	5497.23
	E14_merge_peak_411	chr17	29992800	29994401	5496.17
	E14_merge_peak_412	chr13	29823218	29825182	5491.8
	E14_merge_peak_413	chr13	88554198	88555169	5490.56
	E14_merge_peak_414	chr9	69517311	69518948	5479.55
	E14_merge_peak_415	chr2	18634792	18635603	5478.96
	E14_merge_peak_416	chr12	79511182	79512474	5475.07
	E14_merge_peak_417	chr4	75561352	75563061	5473.56
	E14_merge_peak_418	chr11	98264847	98267565	5470.79
	E14_merge_peak_419	chr17	3253506	3255003	5467.69
	E14_merge_peak_420	chr4	130043702	130044771	5466.04
	E14_merge_peak_421	chr5	132028809	132030511	5465.68
	E14_merge_peak_422	chr19	28393437	28396266	5465.16
	E14_merge_peak_423	chr5	45195954	45196794	5464.83
	E14_merge_peak_424	chr1	183084187	183086458	5463.22
	E14_merge_peak_425	chr1	34041044	34042042	5463.16
	E14_merge_peak_426	chr18	46112396	46113972	5460.07
	E14_merge_peak_427	chr2	172005474	172006881	5460.05
	E14_merge_peak_428	chr14	9810973	9812563	5455.6
	E14_merge_peak_429	chrX	103563313	103564381	5454.16
	E14_merge_peak_430	chr11	119550610	119551849	5450.11
	E14_merge_peak_431	chr16	73107220	73108777	5449.27
	E14_merge_peak_432	chr13	29273135	29275265	5446.6
	E14_merge_peak_433	chr16	7787835	7788868	5444.58
	E14_merge_peak_434	chr13	111904490	111905809	5443.19
	E14_merge_peak_435	chr10	74932328	74937613	5442.58
	E14_merge_peak_436	chr11	80551055	80552535	5441.67
	E14_merge_peak_437	chr7	126265677	126266873	5436.63
	E14_merge_peak_438	chr13	26154500	26155846	5431.69
	E14_merge_peak_439	chr15	69922889	69924555	5428.3
	E14_merge_peak_440	chr4	12980625	12981521	5428.3
	E14_merge_peak_441	chr8	34325444	34327005	5427.38
	E14_merge_peak_442	chr4	128714771	128717105	5425.72
	E14_merge_peak_443	chr14	64138913	64141278	5423.72
	E14_merge_peak_444	chr4	82945343	82947973	5422.13
	E14_merge_peak_445	chr7	6727071	6730901	5419.88
	E14_merge_peak_446	chr17	29679814	29681286	5419.74
	E14_merge_peak_447	chr15	73885922	73888162	5418.19
	E14_merge_peak_448	chr12	112588276	112591726	5418.15
	E14_merge_peak_449	chr16	77851310	77853139	5417.61
	E14_merge_peak_450	chr2	28387175	28388834	5416.44
	E14_merge_peak_451	chr4	130078282	130080092	5415.12
	E14_merge_peak_452	chr2	44512096	44513907	5408.18
	E14_merge_peak_453	chr1	125808308	125809106	5406.79
	E14_merge_peak_454	chr12	112457423	112458839	5403.74
	E14_merge_peak_455	chr14	24778578	24779958	5403.46
	E14_merge_peak_456	chr9	30137262	30138788	5403.23
	E14_merge_peak_457	chr2	51090540	51091378	5400.01
	E14_merge_peak_458	chr6	72215234	72220004	5398.02
	E14_merge_peak_459	chr2	49740829	49742702	5396.43
	E14_merge_peak_460	chr5	120193963	120196047	5396.2
	E14_merge_peak_461	chr5	144703164	144704966	5396.07
	E14_merge_peak_462	chr6	22548152	22549674	5391.55
	E14_merge_peak_463	chr9	15812807	15814115	5390.14
	E14_merge_peak_464	chr15	79461390	79463799	5390.11
	E14_merge_peak_465	chr11	119208060	119211278	5385.39
	E14_merge_peak_466	chr3	139885821	139887770	5384.83
	E14_merge_peak_467	chr6	100011359	100012383	5382.91
	E14_merge_peak_468	chr2	44298875	44301127	5382.4
	E14_merge_peak_469	chr1	147343105	147344812	5379.4
	E14_merge_peak_470	chr1	62215203	62217247	5374.77
	E14_merge_peak_471	chr10	120037942	120039146	5372.82
	E14_merge_peak_472	chr11	117056705	117058129	5372.75
	E14_merge_peak_473	chr13	18809965	18810973	5367.13
	E14_merge_peak_474	chr6	111372456	111373865	5365.38
	E14_merge_peak_475	chr12	27479363	27480283	5363.93
	E14_merge_peak_476	chr10	120851302	120852223	5357.48
	E14_merge_peak_477	chr16	42255283	42256569	5357.07
	E14_merge_peak_478	chr7	127008185	127009924	5355.72
	E14_merge_peak_479	chr17	8204848	8205890	5354.32
	E14_merge_peak_480	chr11	24631338	24632345	5353.1
	E14_merge_peak_481	chr19	58762134	58763764	5347.3
	E14_merge_peak_482	chr15	94650680	94653416	5346.73
	E14_merge_peak_483	chr6	85205827	85207730	5343.85
	E14_merge_peak_484	chr1	86500753	86502198	5342.9
	E14_merge_peak_485	chr10	77741369	77742934	5341.48
	E14_merge_peak_486	chr7	124130949	124132050	5332.02
	E14_merge_peak_487	chr10	77797586	77799431	5330.28
	E14_merge_peak_488	chr10	82661695	82663283	5329.35
	E14_merge_peak_489	chr8	120264184	120267673	5328.07
	E14_merge_peak_490	chr15	64429234	64430347	5312.84
	E14_merge_peak_491	chr13	47895004	47897378	5308.34
	E14_merge_peak_492	chr5	22092848	22093775	5298.73
	E14_merge_peak_493	chr1	155203821	155206828	5294.89
	E14_merge_peak_494	chr5	37063899	37065665	5293.67
	E14_merge_peak_495	chr5	35158792	35160042	5292.54
	E14_merge_peak_496	chr4	70058318	70059552	5290.86
	E14_merge_peak_497	chr5	127185264	127186759	5289.63
	E14_merge_peak_498	chr13	54934490	54937025	5288.16
	E14_merge_peak_499	chr8	9124137	9125458	5285.5
	E14_merge_peak_500	chr16	20745815	20747406	5282.91
	E14_merge_peak_501	chr7	139076417	139079134	5279.79
	E14_merge_peak_502	chr4	32372644	32374080	5276.34
	E14_merge_peak_503	chr2	50653951	50655604	5273.88
	E14_merge_peak_504	chr9	16344773	16346536	5271.26
	E14_merge_peak_505	chr9	61676110	61677939	5268.8
	E14_merge_peak_506	chr7	143748047	143749667	5267.13
	E14_merge_peak_507	chr4	101449982	101451619	5264.01
	E14_merge_peak_508	chr1	160286147	160287622	5258.95
	E14_merge_peak_509	chr8	26803715	26806293	5258.81
	E14_merge_peak_510	chr13	48045887	48047011	5250.78
	E14_merge_peak_511	chr11	33772205	33773523	5248.58
	E14_merge_peak_512	chr4	133432118	133433262	5243.88
	E14_merge_peak_513	chr4	83232337	83234404	5240.12
	E14_merge_peak_514	chr11	95391496	95393239	5238.36
	E14_merge_peak_515	chr4	80047654	80048816	5234.97
	E14_merge_peak_516	chr18	80566820	80568808	5234.89
	E14_merge_peak_517	chr4	87500044	87501004	5230.54
	E14_merge_peak_518	chr5	117031701	117032930	5229.5
	E14_merge_peak_519	chr7	133244274	133245171	5224.55
	E14_merge_peak_520	chr4	152626691	152629094	5217.97
	E14_merge_peak_521	chr6	33946654	33947873	5215.51
	E14_merge_peak_522	chr17	27642249	27643761	5215.38
	E14_merge_peak_523	chr16	25255005	25256397	5207.53
	E14_merge_peak_524	chr7	105568313	105570507	5205.51
	E14_merge_peak_525	chr3	108195946	108198000	5204.91
	E14_merge_peak_526	chr2	179761455	179763705	5202.85
	E14_merge_peak_527	chr5	140090286	140094496	5193.96
	E14_merge_peak_528	chr14	47366554	47368020	5189.29
	E14_merge_peak_529	chr12	105353323	105355016	5189.2
	E14_merge_peak_530	chr7	127935030	127936939	5186.93
	E14_merge_peak_531	chr14	40955393	40957305	5186.89
	E14_merge_peak_532	chr3	102069860	102071655	5185.53
	E14_merge_peak_533	chr1	133907408	133909301	5185.25
	E14_merge_peak_534	chr2	61654880	61657410	5184.49
	E14_merge_peak_535	chr11	96875423	96877249	5183.32
	E14_merge_peak_536	chr5	34196317	34197947	5182.48
	E14_merge_peak_537	chr4	140186269	140189371	5181.36
	E14_merge_peak_538	chr9	105347998	105349796	5180.53
	E14_merge_peak_539	chr8	70698091	70701151	5179.84
	E14_merge_peak_540	chr2	35833418	35835457	5178.44
	E14_merge_peak_541	chr19	55880098	55881413	5173.91
	E14_merge_peak_542	chr6	117250968	117252931	5165.42
	E14_merge_peak_543	chr3	88224574	88229580	5165
	E14_merge_peak_544	chr2	155050205	155051549	5161.13
	E14_merge_peak_545	chr8	122639366	122642043	5159.47
	E14_merge_peak_546	chr18	14260951	14261892	5156.18
	E14_merge_peak_547	chr12	40827803	40829812	5155.19
	E14_merge_peak_548	chr15	93873924	93874940	5152.42
	E14_merge_peak_549	chr9	97638378	97639582	5147.55
	E14_merge_peak_550	chr14	14983473	14984624	5145.08
	E14_merge_peak_551	chr2	171712651	171713874	5143.97
	E14_merge_peak_552	chr9	50860102	50862082	5141.64
	E14_merge_peak_553	chr4	13247956	13249178	5140.3
	E14_merge_peak_554	chr11	44625654	44627120	5139.51
	E14_merge_peak_555	chr9	61492196	61493515	5136.69
	E14_merge_peak_556	chr16	8594961	8596556	5135.54
	E14_merge_peak_557	chr2	32816233	32818160	5135.34
	E14_merge_peak_558	chr2	166376946	166378122	5135.27
	E14_merge_peak_559	chr16	64032761	64033718	5134.8
	E14_merge_peak_560	chr16	85887359	85888469	5134.65
	E14_merge_peak_561	chr9	60957076	60958272	5134.29
	E14_merge_peak_562	chr19	27066346	27067587	5132.55
	E14_merge_peak_563	chr4	100944549	100946402	5131.13
	E14_merge_peak_564	chr11	44977487	44978817	5129.43
	E14_merge_peak_565	chr1	190871622	190873388	5118.84
	E14_merge_peak_566	chr17	53595902	53596888	5117.66
	E14_merge_peak_567	chr1	153307794	153309834	5117.32
	E14_merge_peak_568	chr8	111614306	111615383	5117.02
	E14_merge_peak_569	chr15	75781468	75783109	5113.69
	E14_merge_peak_570	chr11	118750731	118753108	5111.7
	E14_merge_peak_571	chr17	3338346	3339592	5110.79
	E14_merge_peak_572	chr9	121665772	121668596	5110.76
	E14_merge_peak_573	chr6	93819610	93820720	5110.52
	E14_merge_peak_574	chr4	71727039	71728130	5106.95
	E14_merge_peak_575	chr9	112101895	112103178	5104.69
	E14_merge_peak_576	chr17	84081499	84082638	5104.19
	E14_merge_peak_577	chr2	153063152	153064165	5102.17
	E14_merge_peak_578	chr17	29709579	29713164	5101.35
	E14_merge_peak_579	chr6	33499224	33500300	5101.25
	E14_merge_peak_580	chr4	32302176	32304310	5098.71
	E14_merge_peak_581	chr4	136815862	136818784	5098.35
	E14_merge_peak_582	chr4	31365803	31367244	5098
	E14_merge_peak_583	chr2	56539324	56540501	5095.84
	E14_merge_peak_584	chr15	51627213	51628191	5088.73
	E14_merge_peak_585	chr16	63091095	63092390	5086.37
	E14_merge_peak_586	chr13	92732891	92734808	5085.54
	E14_merge_peak_587	chr13	13546494	13547777	5082.13
	E14_merge_peak_588	chr3	88219643	88223355	5080.92
	E14_merge_peak_589	chr1	170655031	170657454	5077.84
	E14_merge_peak_590	chr2	160740315	160742754	5076.69
	E14_merge_peak_591	chr12	112439458	112440972	5075.6
	E14_merge_peak_592	chr2	8112020	8113091	5074.47
	E14_merge_peak_593	chr5	38881333	38883049	5072.17
	E14_merge_peak_594	chr6	16956801	16957632	5071.82
	E14_merge_peak_595	chr5	140020912	140022722	5068.21
	E14_merge_peak_596	chr12	6045900	6047840	5064.34
	E14_merge_peak_597	chr5	97415660	97416560	5061.79
	E14_merge_peak_598	chr7	132283282	132285646	5060.87
	E14_merge_peak_599	chr14	80232684	80233719	5059.47
	E14_merge_peak_600	chr17	46466888	46469402	5059.4
	E14_merge_peak_601	chr8	87666856	87669740	5056.09
	E14_merge_peak_602	chr15	88317383	88318944	5055.02
	E14_merge_peak_603	chr3	120983165	120984645	5052.96
	E14_merge_peak_604	chrX	11799998	11801351	5052.86
	E14_merge_peak_605	chr4	9018894	9020575	5044.07
	E14_merge_peak_606	chr2	75997777	75999259	5026.36
	E14_merge_peak_607	chr4	120701768	120703131	5025.37
	E14_merge_peak_608	chr8	87811437	87813125	5024.54
	E14_merge_peak_609	chr7	81867941	81868967	5023.98
	E14_merge_peak_610	chr4	120241691	120243791	5023.46
	E14_merge_peak_611	chr2	179390075	179392575	5020.51
	E14_merge_peak_612	chr1	89549901	89551089	5019.59
	E14_merge_peak_613	chr12	26524775	26526111	5017.92
	E14_merge_peak_614	chr18	32954609	32956700	5016.9
	E14_merge_peak_615	chr15	57948997	57949852	5015.25
	E14_merge_peak_616	chr11	76255142	76256718	5014.57
	E14_merge_peak_617	chr9	106144963	106146288	5014.2
	E14_merge_peak_618	chr2	44028800	44030412	5010.66
	E14_merge_peak_619	chr5	141083673	141084772	5009.05
	E14_merge_peak_620	chr7	29420866	29422415	5005.1
	E14_merge_peak_621	chr15	83995968	83998929	5001.14
	E14_merge_peak_622	chr13	63552139	63553270	4996.8
	E14_merge_peak_623	chr5	132011483	132012515	4993.59
	E14_merge_peak_624	chr11	113438545	113440395	4990
	E14_merge_peak_625	chr2	168440134	168441755	4989.5
	E14_merge_peak_626	chr9	67035705	67036653	4988.8
	E14_merge_peak_627	chr8	28503213	28504643	4986.71
	E14_merge_peak_628	chr10	11061301	11062395	4986.27
	E14_merge_peak_629	chr7	52055580	52057638	4984.84
	E14_merge_peak_630	chr18	37879463	37880756	4982.33
	E14_merge_peak_631	chr7	125101942	125103172	4982.02
	E14_merge_peak_632	chr8	120520179	120523011	4967.49
	E14_merge_peak_633	chr10	116653143	116654164	4965.5
	E14_merge_peak_634	chr9	119510663	119512562	4965.31
	E14_merge_peak_635	chr11	66046139	66047438	4964.44
	E14_merge_peak_636	chr12	99466106	99468592	4964.26
	E14_merge_peak_637	chr5	139076963	139078895	4964.11
	E14_merge_peak_638	chr6	134206949	134208603	4963.15
	E14_merge_peak_639	chr6	135440820	135442399	4962.67
	E14_merge_peak_640	chr16	3974185	3975173	4960.63
	E14_merge_peak_641	chr8	24626608	24627554	4959.62
	E14_merge_peak_642	chr1	55130623	55132187	4955.85
	E14_merge_peak_643	chr1	57224198	57226008	4954.49
	E14_merge_peak_644	chr17	28040055	28043542	4953.11
	E14_merge_peak_645	chr9	50450963	50452893	4952.26
	E14_merge_peak_646	chr13	48027452	48028789	4951.45
	E14_merge_peak_647	chr16	67001408	67002288	4949.12
	E14_merge_peak_648	chr8	127683828	127684980	4946.78
	E14_merge_peak_649	chr12	87042813	87044085	4945.78
	E14_merge_peak_650	chr11	84042586	84044404	4944.85
	E14_merge_peak_651	chr11	113926959	113929238	4943.5
	E14_merge_peak_652	chr19	47211124	47213096	4938.14
	E14_merge_peak_653	chr11	84567919	84569321	4937.79
	E14_merge_peak_654	chr5	131089669	131090491	4937.46
	E14_merge_peak_655	chr11	77950244	77952085	4935.25
	E14_merge_peak_656	chr4	130803630	130806295	4933.21
	E14_merge_peak_657	chr2	93095771	93097484	4933.19
	E14_merge_peak_658	chr7	96474022	96475521	4933.08
	E14_merge_peak_659	chr15	57796034	57797227	4928.79
	E14_merge_peak_660	chr5	136602818	136604355	4921.71
	E14_merge_peak_661	chr11	108022724	108024024	4921.69
	E14_merge_peak_662	chr5	123005387	123006883	4921.29
	E14_merge_peak_663	chr17	79354112	79356402	4920.83
	E14_merge_peak_664	chr11	69371361	69373219	4920.47
	E14_merge_peak_665	chr7	73917132	73919123	4915.48
	E14_merge_peak_666	chr4	12981708	12982762	4909.73
	E14_merge_peak_667	chr7	131628014	131630571	4907.07
	E14_merge_peak_668	chr8	111745044	111746660	4905.83
	E14_merge_peak_669	chr15	51833733	51834754	4905.46
	E14_merge_peak_670	chr17	70931406	70933375	4903.55
	E14_merge_peak_671	chr6	33524943	33526898	4901.84
	E14_merge_peak_672	chr9	58110315	58114005	4900.71
	E14_merge_peak_673	chr1	136136297	136139051	4899.8
	E14_merge_peak_674	chr17	31809172	31811050	4897.13
	E14_merge_peak_675	chr12	28055163	28056257	4896.46
	E14_merge_peak_676	chr8	119785435	119786812	4894.88
	E14_merge_peak_677	chr10	9005206	9006293	4894.47
	E14_merge_peak_678	chr1	52149697	52151348	4893.35
	E14_merge_peak_679	chr1	143903669	143904738	4893.14
	E14_merge_peak_680	chr1	156996713	156998385	4892.52
	E14_merge_peak_681	chr1	119901871	119903458	4890.37
	E14_merge_peak_682	chr11	45471562	45473161	4888.32
	E14_merge_peak_683	chr10	123839646	123841153	4886.94
	E14_merge_peak_684	chr4	97575259	97576174	4882.44
	E14_merge_peak_685	chr5	113871346	113875030	4880.38
	E14_merge_peak_686	chr9	24390567	24391708	4878.84
	E14_merge_peak_687	chr8	120190138	120191745	4873.5
	E14_merge_peak_688	chr2	163138362	163139931	4872.26
	E14_merge_peak_689	chr11	117409813	117410743	4870.49
	E14_merge_peak_690	chr8	121896891	121899639	4869.59
	E14_merge_peak_691	chr2	165072895	165075560	4866.98
	E14_merge_peak_692	chr4	151300562	151303330	4866.92
	E14_merge_peak_693	chr5	111268919	111271433	4863.87
	E14_merge_peak_694	chr2	71651595	71652965	4861.64
	E14_merge_peak_695	chr10	71666783	71667846	4856.64
	E14_merge_peak_696	chr8	88571195	88574342	4851.52
	E14_merge_peak_697	chr8	120546632	120552695	4846.45
	E14_merge_peak_698	chr4	34225689	34227260	4842.65
	E14_merge_peak_699	chr5	36312897	36314190	4841.42
	E14_merge_peak_700	chr10	85608090	85609269	4840.34
	E14_merge_peak_701	chr2	77064676	77066416	4838.84
	E14_merge_peak_702	chr13	80333971	80334601	4835.03
	E14_merge_peak_703	chr11	35991557	35992880	4833.54
	E14_merge_peak_704	chr16	44611993	44613531	4833.53
	E14_merge_peak_705	chr14	48608297	48609555	4832.54
	E14_merge_peak_706	chr1	182990686	182991756	4829.51
	E14_merge_peak_707	chr7	97339252	97340417	4829.33
	E14_merge_peak_708	chr15	87875786	87877432	4829
	E14_merge_peak_709	chr5	131774233	131776507	4828.3
	E14_merge_peak_710	chr4	69537988	69539093	4824.01
	E14_merge_peak_711	chr4	13832654	13833576	4823.14
	E14_merge_peak_712	chr18	35918695	35921801	4823.04
	E14_merge_peak_713	chr1	132543502	132544431	4823.03
	E14_merge_peak_714	chr4	82890617	82891693	4822.89
	E14_merge_peak_715	chr9	55710220	55711348	4821.12
	E14_merge_peak_716	chr2	166549074	166551048	4814.67
	E14_merge_peak_717	chr9	24282540	24283747	4810.37
	E14_merge_peak_718	chr14	59886947	59889000	4810.01
	E14_merge_peak_719	chr8	87938214	87939685	4809.54
	E14_merge_peak_720	chr9	42130612	42132154	4809.02
	E14_merge_peak_721	chr5	111200306	111202246	4806.76
	E14_merge_peak_722	chr2	33370000	33372084	4804.09
	E14_merge_peak_723	chr2	167298807	167300670	4803.91
	E14_merge_peak_724	chr4	107816726	107818488	4801.96
	E14_merge_peak_725	chr7	132166780	132168025	4800.49
	E14_merge_peak_726	chr16	41974984	41975949	4800.19
	E14_merge_peak_727	chr6	140697772	140698547	4799.1
	E14_merge_peak_728	chr17	64548160	64549178	4793.62
	E14_merge_peak_729	chr11	113466995	113468764	4791.93
	E14_merge_peak_730	chr13	16644623	16646824	4790.15
	E14_merge_peak_731	chr4	125315061	125316924	4789.62
	E14_merge_peak_732	chr10	84386753	84389366	4786.06
	E14_merge_peak_733	chr3	4834217	4835263	4781.55
	E14_merge_peak_734	chr7	134682492	134683565	4779.9
	E14_merge_peak_735	chr4	96968327	96969965	4779.43
	E14_merge_peak_736	chr12	102584976	102587132	4778.68
	E14_merge_peak_737	chr2	166309621	166311405	4777.9
	E14_merge_peak_738	chr5	116568694	116570291	4777.04
	E14_merge_peak_739	chr3	19566341	19567498	4775.23
	E14_merge_peak_740	chr2	136753272	136754326	4774.99
	E14_merge_peak_741	chr12	27340852	27344073	4774.82
	E14_merge_peak_742	chr3	104666714	104667991	4774.13
	E14_merge_peak_743	chr16	74597598	74599334	4773.06
	E14_merge_peak_744	chr1	183182574	183184291	4772.17
	E14_merge_peak_745	chr2	166691200	166693116	4768.8
	E14_merge_peak_746	chr2	168252790	168255257	4767.97
	E14_merge_peak_747	chr2	118845965	118847169	4766.87
	E14_merge_peak_748	chr9	116076679	116077677	4765.82
	E14_merge_peak_749	chr7	134724758	134727376	4765.14
	E14_merge_peak_750	chr3	154414200	154415550	4761.9
	E14_merge_peak_751	chr9	62222153	62223112	4760.33
	E14_merge_peak_752	chr14	28957937	28959345	4759.69
	E14_merge_peak_753	chr18	45896212	45897613	4759.03
	E14_merge_peak_754	chr17	30497277	30498771	4755.83
	E14_merge_peak_755	chr8	70756945	70759666	4755.13
	E14_merge_peak_756	chr12	33340040	33342743	4751.75
	E14_merge_peak_757	chr3	127397447	127398695	4751.6
	E14_merge_peak_758	chr15	75731357	75732513	4749.59
	E14_merge_peak_759	chr7	101296260	101297636	4746.41
	E14_merge_peak_760	chr12	28699973	28701955	4746.24
	E14_merge_peak_761	chr11	88480985	88482523	4745.31
	E14_merge_peak_762	chr15	55136948	55138151	4744.37
	E14_merge_peak_763	chr4	8420978	8422059	4744.35
	E14_merge_peak_764	chr16	38924605	38925520	4740.39
	E14_merge_peak_765	chr18	69498726	69501458	4739.13
	E14_merge_peak_766	chr9	41664841	41666216	4738.55
	E14_merge_peak_767	chr14	34944031	34945438	4737.34
	E14_merge_peak_768	chr3	108409250	108412560	4735.77
	E14_merge_peak_769	chr2	75959234	75961437	4734.95
	E14_merge_peak_770	chr3	18051903	18056133	4734.44
	E14_merge_peak_771	chr12	29937595	29939317	4729.6
	E14_merge_peak_772	chr1	106201696	106202958	4726.71
	E14_merge_peak_773	chr8	52571022	52572090	4726.69
	E14_merge_peak_774	chr4	140069287	140071029	4726.15
	E14_merge_peak_775	chr2	49672006	49673163	4723.36
	E14_merge_peak_776	chr16	33673240	33674230	4723.2
	E14_merge_peak_777	chr1	177038372	177039765	4720.86
	E14_merge_peak_778	chr3	18713672	18714620	4719.19
	E14_merge_peak_779	chr1	155231586	155234893	4718.98
	E14_merge_peak_780	chr11	43681293	43683251	4716.92
	E14_merge_peak_781	chr4	119462433	119464480	4716.38
	E14_merge_peak_782	chr15	73455344	73456725	4714.55
	E14_merge_peak_783	chr15	94811164	94812612	4713.84
	E14_merge_peak_784	chr4	122890641	122891762	4710.72
	E14_merge_peak_785	chr9	120855032	120856239	4710.41
	E14_merge_peak_786	chr11	64396008	64397218	4706.72
	E14_merge_peak_787	chr11	100563866	100564957	4706.1
	E14_merge_peak_788	chr5	99714932	99716195	4704.81
	E14_merge_peak_789	chr3	42022856	42023777	4704.19
	E14_merge_peak_790	chr4	117039603	117041838	4702.8
	E14_merge_peak_791	chr14	32002534	32004367	4698.42
	E14_merge_peak_792	chr3	147181341	147183191	4689.61
	E14_merge_peak_793	chr6	97461674	97463175	4686.33
	E14_merge_peak_794	chr8	26730896	26731794	4685.7
	E14_merge_peak_795	chr8	122295904	122296989	4681.53
	E14_merge_peak_796	chr9	121391447	121392827	4680.17
	E14_merge_peak_797	chr14	9329461	9330611	4679.33
	E14_merge_peak_798	chr5	131457518	131458942	4679.13
	E14_merge_peak_799	chr7	109038159	109040029	4673.87
	E14_merge_peak_800	chr4	141964174	141965267	4673.55
	E14_merge_peak_801	chr5	140370720	140372414	4668.97
	E14_merge_peak_802	chr4	150549615	150550833	4668.22
	E14_merge_peak_803	chr4	103881365	103882426	4666.48
	E14_merge_peak_804	chr9	123384095	123385401	4661.88
	E14_merge_peak_805	chr1	190297113	190298828	4661.42
	E14_merge_peak_806	chr4	131060093	131061491	4656.82
	E14_merge_peak_807	chr5	35140723	35142464	4655.03
	E14_merge_peak_808	chr4	104439380	104440599	4653.09
	E14_merge_peak_809	chr9	56700561	56702153	4648.75
	E14_merge_peak_810	chr4	42942796	42944715	4646
	E14_merge_peak_811	chr12	5274182	5276209	4643.1
	E14_merge_peak_812	chr2	74426451	74427500	4641.68
	E14_merge_peak_813	chr10	37396924	37398100	4641.52
	E14_merge_peak_814	chr16	30008226	30009592	4638.63
	E14_merge_peak_815	chr16	72912879	72913886	4637.97
	E14_merge_peak_816	chr2	5249829	5250715	4636.5
	E14_merge_peak_817	chr12	12936810	12943555	4634.12
	E14_merge_peak_818	chr9	121066699	121067911	4630.91
	E14_merge_peak_819	chr17	13680315	13681631	4629.7
	E14_merge_peak_820	chr9	56737828	56739945	4629.12
	E14_merge_peak_821	chr9	36858483	36859355	4627.53
	E14_merge_peak_822	chr7	81564753	81566109	4626.33
	E14_merge_peak_823	chr14	20970798	20971600	4624.89
	E14_merge_peak_824	chr9	119852166	119853419	4622.89
	E14_merge_peak_825	chr7	132720149	132722239	4621.88
	E14_merge_peak_826	chr3	84744504	84746485	4621.26
	E14_merge_peak_827	chr8	11726998	11729237	4621.17
	E14_merge_peak_828	chr1	186909247	186910285	4618.57
	E14_merge_peak_829	chr15	84591377	84593072	4618.4
	E14_merge_peak_830	chr1	183793703	183794801	4617.8
	E14_merge_peak_831	chr9	33822320	33823618	4617.56
	E14_merge_peak_832	chr14	123633361	123634420	4617.07
	E14_merge_peak_833	chr8	120513354	120515159	4616.95
	E14_merge_peak_834	chr11	71902051	71903773	4613
	E14_merge_peak_835	chr1	57478576	57480209	4611.87
	E14_merge_peak_836	chr9	115179528	115180611	4611.09
	E14_merge_peak_837	chr17	5285869	5287729	4609.78
	E14_merge_peak_838	chr8	119157824	119159368	4608.63
	E14_merge_peak_839	chr14	123659665	123660705	4607.72
	E14_merge_peak_840	chr7	80687375	80689204	4606.62
	E14_merge_peak_841	chr13	69991220	69992582	4596.56
	E14_merge_peak_842	chr8	84792839	84795289	4592.78
	E14_merge_peak_843	chr6	120578859	120581789	4591.63
	E14_merge_peak_844	chr19	41684715	41686253	4589.99
	E14_merge_peak_845	chr9	58442090	58443742	4586.03
	E14_merge_peak_846	chr19	41734093	41735738	4583.98
	E14_merge_peak_847	chr10	62127615	62129680	4581.77
	E14_merge_peak_848	chr2	29262111	29263310	4577.93
	E14_merge_peak_849	chr5	133806246	133807761	4572.06
	E14_merge_peak_850	chr11	69364582	69365753	4570.13
	E14_merge_peak_851	chr5	116590664	116593593	4565.27
	E14_merge_peak_852	chr10	83061717	83063251	4564.04
	E14_merge_peak_853	chr1	177150147	177151234	4563
	E14_merge_peak_854	chr3	102643992	102645080	4560.58
	E14_merge_peak_855	chr6	56372731	56374171	4558.25
	E14_merge_peak_856	chr13	51776748	51780098	4556.58
	E14_merge_peak_857	chr5	70995358	70996285	4554.82
	E14_merge_peak_858	chr9	121402990	121404569	4550.47
	E14_merge_peak_859	chr15	31634289	31635197	4550.46
	E14_merge_peak_860	chr13	103805632	103807082	4549.37
	E14_merge_peak_861	chr1	126992007	126993160	4548.95
	E14_merge_peak_862	chr8	126034849	126035903	4548.45
	E14_merge_peak_863	chr12	12286718	12288309	4547.1
	E14_merge_peak_864	chr5	100113173	100114125	4546.46
	E14_merge_peak_865	chr1	127337668	127338643	4544.97
	E14_merge_peak_866	chr11	12503401	12504317	4544.6
	E14_merge_peak_867	chr5	106559320	106561802	4544.07
	E14_merge_peak_868	chr8	121762323	121764230	4541.75
	E14_merge_peak_869	chr18	82283908	82285003	4541.64
	E14_merge_peak_870	chr17	56471929	56476975	4539.9
	E14_merge_peak_871	chr6	54759157	54761090	4538.63
	E14_merge_peak_872	chr2	158672632	158674751	4536.46
	E14_merge_peak_873	chr8	117934343	117936153	4533.47
	E14_merge_peak_874	chr10	115775553	115777267	4530.71
	E14_merge_peak_875	chr2	93131806	93132887	4529.45
	E14_merge_peak_876	chr5	133753114	133754861	4529.04
	E14_merge_peak_877	chr5	38387210	38389601	4528.75
	E14_merge_peak_878	chr8	126894774	126896874	4526.83
	E14_merge_peak_879	chr16	51909021	51910769	4525.42
	E14_merge_peak_880	chr1	136118287	136121522	4524.88
	E14_merge_peak_881	chr12	97397617	97399153	4518.46
	E14_merge_peak_882	chr5	133889327	133891337	4514.53
	E14_merge_peak_883	chr7	143338403	143339389	4511.67
	E14_merge_peak_884	chr10	75303252	75305005	4505.71
	E14_merge_peak_885	chr11	63675366	63676689	4502.4
	E14_merge_peak_886	chr6	91707155	91708911	4502.36
	E14_merge_peak_887	chr1	120883019	120884153	4502.03
	E14_merge_peak_888	chr1	169060117	169061418	4500.59
	E14_merge_peak_889	chr2	170446961	170448279	4500.56
	E14_merge_peak_890	chr5	139888856	139890052	4496.59
	E14_merge_peak_891	chr16	90920993	90922102	4496.13
	E14_merge_peak_892	chr9	37620904	37622159	4493.56
	E14_merge_peak_893	chr11	67771747	67773221	4488.35
	E14_merge_peak_894	chr15	25773633	25775783	4487.94
	E14_merge_peak_895	chr14	77639233	77640797	4487.84
	E14_merge_peak_896	chr1	98189671	98190816	4486.52
	E14_merge_peak_897	chr7	29424325	29426437	4484.49
	E14_merge_peak_898	chr1	89237293	89238837	4479.64
	E14_merge_peak_899	chr6	149442628	149443375	4479.22
	E14_merge_peak_900	chr1	193670840	193674330	4478.32
	E14_merge_peak_901	chr6	137272066	137273384	4477.92
	E14_merge_peak_902	chr6	54801770	54803231	4477.86
	E14_merge_peak_903	chr5	99801844	99802709	4476.29
	E14_merge_peak_904	chr5	111922586	111924548	4472.55
	E14_merge_peak_905	chr12	16618539	16620341	4470.58
	E14_merge_peak_906	chr9	62554045	62555169	4469.4
	E14_merge_peak_907	chr17	47886416	47888635	4467.33
	E14_merge_peak_908	chr6	82916676	82918297	4466.97
	E14_merge_peak_909	chr7	133003007	133004056	4463.59
	E14_merge_peak_910	chr9	65108869	65110560	4462.87
	E14_merge_peak_911	chr1	156989895	156991257	4461.54
	E14_merge_peak_912	chr8	106864774	106866356	4460.34
	E14_merge_peak_913	chr8	48214761	48216017	4460.22
	E14_merge_peak_914	chr8	91748608	91751062	4455.87
	E14_merge_peak_915	chr5	128876165	128878359	4454.77
	E14_merge_peak_916	chr14	87345099	87345912	4453.93
	E14_merge_peak_917	chr18	68764893	68766151	4452.05
	E14_merge_peak_918	chr2	135277867	135279559	4451.38
	E14_merge_peak_919	chr14	32027684	32029849	4450.9
	E14_merge_peak_920	chr1	52577977	52579013	4449.83
	E14_merge_peak_921	chr7	117594700	117596472	4444.94
	E14_merge_peak_922	chr15	55526363	55527913	4443.99
	E14_merge_peak_923	chr5	142876785	142878157	4443.71
	E14_merge_peak_924	chr1	183180499	183181931	4440.57
	E14_merge_peak_925	chr4	152256497	152257840	4438.94
	E14_merge_peak_926	chr7	27256867	27259427	4437.15
	E14_merge_peak_927	chrX	166688472	166689428	4431
	E14_merge_peak_928	chr4	148371194	148372333	4429.58
	E14_merge_peak_929	chr9	22874870	22876353	4429.38
	E14_merge_peak_930	chr6	134219029	134220419	4429.29
	E14_merge_peak_931	chr6	28816864	28818360	4429.27
	E14_merge_peak_932	chr3	38299157	38300207	4422.55
	E14_merge_peak_933	chr11	64895659	64896740	4421.45
	E14_merge_peak_934	chr5	131702469	131704534	4420.76
	E14_merge_peak_935	chr3	106131411	106132405	4419.63
	E14_merge_peak_936	chr12	58207784	58208500	4417.83
	E14_merge_peak_937	chr18	83523654	83524545	4417.6
	E14_merge_peak_938	chr5	134072944	134074427	4412.17
	E14_merge_peak_939	chr3	49008886	49009911	4409.98
	E14_merge_peak_940	chr14	32404967	32406027	4407.25
	E14_merge_peak_941	chr3	66325312	66326627	4406.15
	E14_merge_peak_942	chr6	32701900	32703039	4405.88
	E14_merge_peak_943	chr1	59534833	59536599	4405.34
	E14_merge_peak_944	chr13	93072799	93074990	4401.4
	E14_merge_peak_945	chr1	176929342	176932048	4399.16
	E14_merge_peak_946	chr2	154420639	154422215	4398.43
	E14_merge_peak_947	chr13	34136314	34137429	4397.23
	E14_merge_peak_948	chrX	73524177	73526199	4395.88
	E14_merge_peak_949	chr14	93463196	93464171	4391.19
	E14_merge_peak_950	chr2	152723610	152724561	4389.8
	E14_merge_peak_951	chr5	97194779	97195886	4388.78
	E14_merge_peak_952	chr3	146337228	146338997	4388.01
	E14_merge_peak_953	chr2	171816363	171817685	4387.69
	E14_merge_peak_954	chr2	165068561	165069988	4386.22
	E14_merge_peak_955	chr8	45627272	45628577	4384.72
	E14_merge_peak_956	chr8	108790337	108791681	4384.05
	E14_merge_peak_957	chr9	29795840	29797568	4383.27
	E14_merge_peak_958	chr2	166359529	166361764	4383.22
	E14_merge_peak_959	chr11	101616653	101617639	4382.52
	E14_merge_peak_960	chr1	134024061	134025300	4381.59
	E14_merge_peak_961	chr9	121023152	121024588	4380.75
	E14_merge_peak_962	chr14	12184704	12185683	4380.67
	E14_merge_peak_963	chr6	83213102	83214290	4380.2
	E14_merge_peak_964	chr4	13407957	13409030	4379.39
	E14_merge_peak_965	chr11	62597727	62598985	4378.75
	E14_merge_peak_966	chr2	30691293	30694237	4373.86
	E14_merge_peak_967	chr15	57765819	57767207	4372.97
	E14_merge_peak_968	chr13	97823589	97825131	4372.35
	E14_merge_peak_969	chr4	59383420	59385166	4371.18
	E14_merge_peak_970	chr12	27565842	27566790	4369.92
	E14_merge_peak_971	chr15	82277105	82278361	4369.25
	E14_merge_peak_972	chr12	27977271	27979168	4367.99
	E14_merge_peak_973	chr10	77689526	77691037	4367.56
	E14_merge_peak_974	chr4	131205071	131207839	4365.77
	E14_merge_peak_975	chr2	41668931	41670374	4364.23
	E14_merge_peak_976	chr13	24156973	24158338	4362.95
	E14_merge_peak_977	chr17	72014799	72016115	4361.53
	E14_merge_peak_978	chr6	99484841	99486600	4359.76
	E14_merge_peak_979	chr18	54120629	54122231	4345.06
	E14_merge_peak_980	chr8	127706050	127707192	4343.61
	E14_merge_peak_981	chr16	72887624	72888616	4341.93
	E14_merge_peak_982	chr16	36775433	36776338	4341.57
	E14_merge_peak_983	chr6	97692999	97693793	4338.13
	E14_merge_peak_984	chr19	41754423	41755459	4337.24
	E14_merge_peak_985	chr8	122307280	122308654	4336.86
	E14_merge_peak_986	chr17	73712984	73714384	4336.39
	E14_merge_peak_987	chr11	33747075	33748193	4333.49
	E14_merge_peak_988	chr5	136486176	136488508	4332.14
	E14_merge_peak_989	chr13	104038000	104039052	4328.22
	E14_merge_peak_990	chr5	125156165	125157416	4328.06
	E14_merge_peak_991	chr7	48749152	48750388	4326.88
	E14_merge_peak_992	chr12	51900234	51901159	4324.55
	E14_merge_peak_993	chr7	100942325	100943937	4321.93
	E14_merge_peak_994	chr9	48739871	48740899	4321.12
	E14_merge_peak_995	chr5	124333942	124335111	4321.12
	E14_merge_peak_996	chr5	64022583	64023721	4319.47
	E14_merge_peak_997	chr6	84318418	84319447	4318.9
	E14_merge_peak_998	chr6	40070798	40071696	4310.77
	E14_merge_peak_999	chr1	188456713	188458962	4310.73
	E14_merge_peak_1000	chr5	125262233	125263366	4309.72
	E14_merge_peak_1001	chr12	17097725	17098953	4309.19
	E14_merge_peak_1002	chr5	4525922	4527129	4309.07
	E14_merge_peak_1003	chr9	94278569	94279629	4308.14
	E14_merge_peak_1004	chr4	91080308	91081536	4308.07
	E14_merge_peak_1005	chr15	58917960	58918856	4299.05
	E14_merge_peak_1006	chr16	25959684	25961146	4299
	E14_merge_peak_1007	chr4	148871032	148873524	4298.57
	E14_merge_peak_1008	chr14	70460892	70462035	4297.55
	E14_merge_peak_1009	chr5	23599552	23600743	4291.33
	E14_merge_peak_1010	chr3	51095529	51097134	4287.7
	E14_merge_peak_1011	chr5	111864482	111865900	4287.22
	E14_merge_peak_1012	chr8	117988234	117989522	4283.06
	E14_merge_peak_1013	chr13	111834098	111835261	4281.81
	E14_merge_peak_1014	chr5	125194593	125195808	4281.72
	E14_merge_peak_1015	chr6	86229854	86230910	4281.3
	E14_merge_peak_1016	chr10	59898987	59900596	4279.96
	E14_merge_peak_1017	chr17	29791245	29792573	4278.13
	E14_merge_peak_1018	chr2	173306614	173308441	4273.35
	E14_merge_peak_1019	chr6	144451570	144453685	4270.82
	E14_merge_peak_1020	chr13	114129678	114131721	4269.15
	E14_merge_peak_1021	chr5	131537008	131539266	4268.86
	E14_merge_peak_1022	chr2	28545612	28546772	4268.49
	E14_merge_peak_1023	chr13	64002693	64004113	4263.7
	E14_merge_peak_1024	chr5	117000638	117001420	4262.12
	E14_merge_peak_1025	chr7	29410820	29412721	4259.63
	E14_merge_peak_1026	chr1	52260001	52261196	4258.84
	E14_merge_peak_1027	chr5	139515962	139517307	4257.9
	E14_merge_peak_1028	chr7	37509374	37510459	4255.74
	E14_merge_peak_1029	chr17	49219511	49220466	4255.3
	E14_merge_peak_1030	chr13	63524375	63525984	4254.56
	E14_merge_peak_1031	chr8	120534590	120540613	4247.34
	E14_merge_peak_1032	chr11	32156821	32158942	4244.38
	E14_merge_peak_1033	chr5	111014529	111016079	4242.43
	E14_merge_peak_1034	chr10	118824546	118825549	4242.38
	E14_merge_peak_1035	chr8	12137070	12138923	4242.33
	E14_merge_peak_1036	chr16	91895758	91897371	4241.95
	E14_merge_peak_1037	chr5	97641013	97642846	4240.93
	E14_merge_peak_1038	chr6	36930958	36932135	4240.17
	E14_merge_peak_1039	chr16	55321395	55322462	4239.2
	E14_merge_peak_1040	chr17	47942690	47944520	4238.2
	E14_merge_peak_1041	chr12	100989786	100991336	4236.4
	E14_merge_peak_1042	chr18	11883345	11884743	4233.91
	E14_merge_peak_1043	chr18	42823178	42824351	4232.42
	E14_merge_peak_1044	chr9	85608726	85609828	4226.21
	E14_merge_peak_1045	chr16	51937276	51937845	4222.19
	E14_merge_peak_1046	chr4	107358153	107359042	4219.26
	E14_merge_peak_1047	chr14	35139646	35140613	4219.01
	E14_merge_peak_1048	chr11	99948288	99949819	4218.45
	E14_merge_peak_1049	chr12	100389744	100390664	4217.2
	E14_merge_peak_1050	chr8	87686144	87688630	4217.08
	E14_merge_peak_1051	chr17	5083095	5084967	4214.73
	E14_merge_peak_1052	chr2	95136342	95137134	4212.89
	E14_merge_peak_1053	chr11	88488247	88489774	4211.59
	E14_merge_peak_1054	chr6	47228354	47229566	4211.2
	E14_merge_peak_1055	chr11	98287248	98288662	4206.2
	E14_merge_peak_1056	chr12	93220823	93222076	4206
	E14_merge_peak_1057	chr8	9051368	9052355	4204
	E14_merge_peak_1058	chr6	85217511	85220696	4203.99
	E14_merge_peak_1059	chr3	127416432	127417710	4200.99
	E14_merge_peak_1060	chr15	82927018	82930585	4200.78
	E14_merge_peak_1061	chr17	31776822	31778378	4199.27
	E14_merge_peak_1062	chr11	32140753	32143408	4197.33
	E14_merge_peak_1063	chr15	38298646	38302863	4195.19
	E14_merge_peak_1064	chr15	21179369	21180754	4187.83
	E14_merge_peak_1065	chr9	30128851	30130105	4185.6
	E14_merge_peak_1066	chr1	185438154	185439851	4184.44
	E14_merge_peak_1067	chr1	68305693	68306525	4180.11
	E14_merge_peak_1068	chr11	119823852	119824954	4175.57
	E14_merge_peak_1069	chr18	25589958	25591284	4175.27
	E14_merge_peak_1070	chr1	177364040	177365008	4175.11
	E14_merge_peak_1071	chr18	84368736	84369507	4171.67
	E14_merge_peak_1072	chr16	49335758	49336596	4170.1
	E14_merge_peak_1073	chr15	61157468	61159004	4167.42
	E14_merge_peak_1074	chr5	114568837	114572287	4166.39
	E14_merge_peak_1075	chr8	37049802	37051228	4165
	E14_merge_peak_1076	chr5	66953705	66954658	4163.69
	E14_merge_peak_1077	chr2	142333936	142335339	4161.3
	E14_merge_peak_1078	chr7	50241445	50242551	4160.08
	E14_merge_peak_1079	chr17	27314657	27316493	4158.64
	E14_merge_peak_1080	chrX	101486275	101486970	4157.38
	E14_merge_peak_1081	chr12	112263085	112265008	4157.06
	E14_merge_peak_1082	chr18	66019614	66020487	4156.08
	E14_merge_peak_1083	chr11	115678399	115679475	4153.84
	E14_merge_peak_1084	chr2	58324018	58325200	4152.52
	E14_merge_peak_1085	chr1	188014142	188015133	4150
	E14_merge_peak_1086	chr17	47876626	47880320	4149.93
	E14_merge_peak_1087	chr9	40537419	40538370	4149.81
	E14_merge_peak_1088	chr7	72591893	72593339	4147.58
	E14_merge_peak_1089	chr14	62388796	62390831	4147.58
	E14_merge_peak_1090	chr5	131222392	131224116	4147.34
	E14_merge_peak_1091	chr4	17635385	17636806	4144.39
	E14_merge_peak_1092	chr8	13213292	13214574	4142.83
	E14_merge_peak_1093	chr3	55873038	55874101	4142.79
	E14_merge_peak_1094	chr5	110995944	110998524	4141.09
	E14_merge_peak_1095	chr2	28067971	28069536	4139.86
	E14_merge_peak_1096	chr16	96438170	96439750	4138.04
	E14_merge_peak_1097	chr8	108740158	108741175	4132.06
	E14_merge_peak_1098	chr9	29790857	29792172	4131.05
	E14_merge_peak_1099	chr13	58557975	58559017	4130.89
	E14_merge_peak_1100	chr12	97156351	97157443	4126.57
	E14_merge_peak_1101	chr5	37162750	37163905	4124.78
	E14_merge_peak_1102	chr18	35018679	35020047	4124.25
	E14_merge_peak_1103	chr1	153180321	153181180	4124.13
	E14_merge_peak_1104	chrX	145477397	145478539	4122.52
	E14_merge_peak_1105	chr18	55546587	55550361	4121.78
	E14_merge_peak_1106	chr6	14141826	14142884	4121.18
	E14_merge_peak_1107	chr9	94341730	94342516	4120.55
	E14_merge_peak_1108	chr13	38409969	38411431	4118.3
	E14_merge_peak_1109	chr13	47336585	47337552	4116.38
	E14_merge_peak_1110	chr8	88579410	88580747	4115.91
	E14_merge_peak_1111	chr8	69158606	69159519	4114.44
	E14_merge_peak_1112	chr15	84310122	84312091	4112.29
	E14_merge_peak_1113	chr5	32334820	32335821	4110.93
	E14_merge_peak_1114	chr9	102297217	102300287	4104.79
	E14_merge_peak_1115	chr8	125384687	125386455	4104.78
	E14_merge_peak_1116	chr4	13599657	13601446	4104.65
	E14_merge_peak_1117	chr5	140282197	140283195	4099.08
	E14_merge_peak_1118	chr2	38460063	38461500	4096.86
	E14_merge_peak_1119	chr7	30456874	30459424	4095.1
	E14_merge_peak_1120	chr2	166235635	166237188	4094.89
	E14_merge_peak_1121	chr3	55347241	55348666	4094.37
	E14_merge_peak_1122	chr11	113600484	113602686	4092.3
	E14_merge_peak_1123	chr13	11268445	11269704	4091.1
	E14_merge_peak_1124	chr15	86689376	86690409	4087.36
	E14_merge_peak_1125	chr11	56243091	56244144	4081.44
	E14_merge_peak_1126	chr2	153491243	153493790	4080.97
	E14_merge_peak_1127	chr11	35286372	35287679	4076.17
	E14_merge_peak_1128	chr5	112484575	112485934	4072.92
	E14_merge_peak_1129	chr8	120136104	120138072	4070.92
	E14_merge_peak_1130	chr7	138984338	138985244	4069.74
	E14_merge_peak_1131	chr11	93817668	93819424	4063.78
	E14_merge_peak_1132	chr10	89826541	89827508	4062.7
	E14_merge_peak_1133	chr17	13583453	13585602	4062.17
	E14_merge_peak_1134	chr5	131801429	131803182	4061.71
	E14_merge_peak_1135	chr3	97931247	97932061	4060.07
	E14_merge_peak_1136	chr11	3853009	3854473	4059.85
	E14_merge_peak_1137	chr1	56928172	56929486	4058.36
	E14_merge_peak_1138	chr15	56107609	56108960	4057.92
	E14_merge_peak_1139	chr2	72781192	72782181	4056.54
	E14_merge_peak_1140	chr13	11924440	11925206	4055.96
	E14_merge_peak_1141	chr12	53832180	53834316	4053.53
	E14_merge_peak_1142	chr4	124485718	124486793	4050.81
	E14_merge_peak_1143	chr12	76780742	76781785	4047.43
	E14_merge_peak_1144	chr7	55743449	55745387	4046.34
	E14_merge_peak_1145	chr13	34129124	34132722	4045.16
	E14_merge_peak_1146	chr4	150338722	150339832	4045.16
	E14_merge_peak_1147	chr2	65832770	65833781	4045.15
	E14_merge_peak_1148	chr5	22261983	22263016	4041.41
	E14_merge_peak_1149	chr10	91191642	91192532	4040.44
	E14_merge_peak_1150	chr16	88407503	88409130	4039.93
	E14_merge_peak_1151	chr3	42891894	42892933	4039.62
	E14_merge_peak_1152	chr18	30611328	30612899	4038.84
	E14_merge_peak_1153	chr2	50044161	50045812	4036.1
	E14_merge_peak_1154	chr6	148571459	148572904	4034.67
	E14_merge_peak_1155	chr10	70059683	70061143	4034.5
	E14_merge_peak_1156	chr18	5227592	5228541	4033.48
	E14_merge_peak_1157	chr13	110138439	110140061	4031.95
	E14_merge_peak_1158	chr4	8798024	8800177	4031.76
	E14_merge_peak_1159	chr15	85493221	85495385	4031.48
	E14_merge_peak_1160	chr7	67440605	67441494	4030.94
	E14_merge_peak_1161	chr8	119788451	119789682	4030.49
	E14_merge_peak_1162	chr18	25632234	25634147	4030.12
	E14_merge_peak_1163	chr5	99786760	99788555	4029.5
	E14_merge_peak_1164	chr17	87360716	87362406	4028.18
	E14_merge_peak_1165	chr2	83761303	83763005	4027.95
	E14_merge_peak_1166	chr4	96766138	96767086	4027.67
	E14_merge_peak_1167	chr4	125190705	125191812	4026.81
	E14_merge_peak_1168	chr2	157486900	157488493	4026.76
	E14_merge_peak_1169	chr11	57506516	57508049	4026.18
	E14_merge_peak_1170	chr13	93510561	93511437	4019.38
	E14_merge_peak_1171	chr9	112207652	112208468	4018.15
	E14_merge_peak_1172	chr3	127852064	127854623	4012.03
	E14_merge_peak_1173	chrX	11821618	11822713	4010.52
	E14_merge_peak_1174	chr4	130900570	130901663	4009.4
	E14_merge_peak_1175	chr7	132252782	132254197	4006.75
	E14_merge_peak_1176	chr15	78735154	78737878	4006.37
	E14_merge_peak_1177	chr3	68071105	68072682	4003.98
	E14_merge_peak_1178	chr5	111677250	111679673	4003.92
	E14_merge_peak_1179	chr4	33526058	33527370	4002.73
	E14_merge_peak_1180	chr4	87026361	87027440	3997.93
	E14_merge_peak_1181	chr10	108180115	108180937	3994.11
	E14_merge_peak_1182	chr6	94149575	94150338	3993.5
	E14_merge_peak_1183	chr4	62458694	62459765	3991.29
	E14_merge_peak_1184	chr2	6667328	6668188	3988.58
	E14_merge_peak_1185	chr12	97835955	97837079	3988.36
	E14_merge_peak_1186	chr5	4857787	4859048	3983.78
	E14_merge_peak_1187	chr11	55265375	55266340	3977.46
	E14_merge_peak_1188	chr13	95774633	95775898	3977.1
	E14_merge_peak_1189	chr7	46718046	46719300	3976.93
	E14_merge_peak_1190	chr16	56187955	56188815	3973.69
	E14_merge_peak_1191	chr5	103789451	103790454	3971.31
	E14_merge_peak_1192	chr8	111760083	111761342	3967.02
	E14_merge_peak_1193	chr16	40228383	40229346	3967.01
	E14_merge_peak_1194	chr16	79449499	79450575	3966.58
	E14_merge_peak_1195	chr3	39637698	39638663	3958.61
	E14_merge_peak_1196	chr7	29290649	29293893	3958.12
	E14_merge_peak_1197	chr18	65855274	65856202	3957.88
	E14_merge_peak_1198	chr19	7132688	7134236	3951.94
	E14_merge_peak_1199	chr6	12336385	12337867	3950.83
	E14_merge_peak_1200	chr10	67481952	67482910	3950.8
	E14_merge_peak_1201	chr13	95911790	95913108	3949.05
	E14_merge_peak_1202	chr1	133819598	133820722	3944.08
	E14_merge_peak_1203	chr7	143783499	143784848	3943.19
	E14_merge_peak_1204	chr16	10357869	10359111	3939.64
	E14_merge_peak_1205	chr1	131078513	131079566	3937.23
	E14_merge_peak_1206	chr9	35359802	35361938	3936.77
	E14_merge_peak_1207	chr4	148360461	148361927	3935.18
	E14_merge_peak_1208	chr19	7152896	7154010	3930.26
	E14_merge_peak_1209	chr3	107490941	107492285	3929
	E14_merge_peak_1210	chr15	34685023	34686504	3927.84
	E14_merge_peak_1211	chr10	56484725	56486201	3920.76
	E14_merge_peak_1212	chr5	57847242	57848039	3919.8
	E14_merge_peak_1213	chr2	156664670	156666945	3917.98
	E14_merge_peak_1214	chr2	38402748	38404740	3915.04
	E14_merge_peak_1215	chr8	79253482	79254646	3914.18
	E14_merge_peak_1216	chr8	83176506	83177679	3914.1
	E14_merge_peak_1217	chr12	29136527	29138116	3910.58
	E14_merge_peak_1218	chr9	68842176	68843255	3910.34
	E14_merge_peak_1219	chr4	117053739	117054568	3904.73
	E14_merge_peak_1220	chr18	13677758	13678923	3904.09
	E14_merge_peak_1221	chr5	142857307	142858517	3903.52
	E14_merge_peak_1222	chr9	69353887	69354963	3903.18
	E14_merge_peak_1223	chr13	51916331	51921684	3901.59
	E14_merge_peak_1224	chr2	118788667	118791936	3897.84
	E14_merge_peak_1225	chr4	126101331	126102737	3895.64
	E14_merge_peak_1226	chr12	75179273	75180143	3895.54
	E14_merge_peak_1227	chr12	72285087	72286385	3893.8
	E14_merge_peak_1228	chr11	98332949	98336055	3892.68
	E14_merge_peak_1229	chr13	54370975	54373765	3891.61
	E14_merge_peak_1230	chr13	26283092	26284562	3889.93
	E14_merge_peak_1231	chr5	22887941	22889147	3884.52
	E14_merge_peak_1232	chr17	11107004	11108865	3882.01
	E14_merge_peak_1233	chr7	111785179	111786349	3881.83
	E14_merge_peak_1234	chr18	45945651	45947180	3881.26
	E14_merge_peak_1235	chr12	29639321	29640534	3879.92
	E14_merge_peak_1236	chr9	42054211	42056154	3879.08
	E14_merge_peak_1237	chr4	130973292	130975900	3874.7
	E14_merge_peak_1238	chr5	124043308	124044397	3874.38
	E14_merge_peak_1239	chr4	106983543	106986724	3871.23
	E14_merge_peak_1240	chr3	86745146	86746339	3868.04
	E14_merge_peak_1241	chr2	51145805	51149554	3866.39
	E14_merge_peak_1242	chr9	68798586	68799680	3864.38
	E14_merge_peak_1243	chr8	111770760	111772061	3864.35
	E14_merge_peak_1244	chr10	43020547	43024854	3860.32
	E14_merge_peak_1245	chr1	159388103	159389439	3859.77
	E14_merge_peak_1246	chr10	77852531	77853883	3859.61
	E14_merge_peak_1247	chr2	58585895	58587099	3856.33
	E14_merge_peak_1248	chr10	43420309	43421609	3847.49
	E14_merge_peak_1249	chr13	70191879	70193887	3845.9
	E14_merge_peak_1250	chr8	120411588	120414586	3844.15
	E14_merge_peak_1251	chr13	10526998	10527908	3841.86
	E14_merge_peak_1252	chr3	33074138	33075940	3841.81
	E14_merge_peak_1253	chr19	15996013	15997779	3841.37
	E14_merge_peak_1254	chr5	142074206	142075781	3833.07
	E14_merge_peak_1255	chr17	15247592	15248794	3831.29
	E14_merge_peak_1256	chr10	81416381	81417718	3830.21
	E14_merge_peak_1257	chr5	125202387	125204831	3829.75
	E14_merge_peak_1258	chr1	184905017	184906639	3827.49
	E14_merge_peak_1259	chr17	87445598	87447625	3823.12
	E14_merge_peak_1260	chr15	26795300	26796161	3822.67
	E14_merge_peak_1261	chr4	120044702	120046889	3821.1
	E14_merge_peak_1262	chr6	55680708	55682033	3819.13
	E14_merge_peak_1263	chr10	17478452	17479519	3817.54
	E14_merge_peak_1264	chr4	152530479	152531593	3817.3
	E14_merge_peak_1265	chr2	169421207	169422151	3814.14
	E14_merge_peak_1266	chr1	177572708	177573989	3812.72
	E14_merge_peak_1267	chr3	103400734	103402083	3812.25
	E14_merge_peak_1268	chr2	103952063	103954152	3810.83
	E14_merge_peak_1269	chr2	44309660	44310695	3802.07
	E14_merge_peak_1270	chr9	37437502	37438896	3800.38
	E14_merge_peak_1271	chr1	28213966	28215236	3798.24
	E14_merge_peak_1272	chr6	55645490	55648466	3797.05
	E14_merge_peak_1273	chr1	190249985	190251295	3795.8
	E14_merge_peak_1274	chr1	52523172	52524843	3795.67
	E14_merge_peak_1275	chr2	134910609	134911535	3793.1
	E14_merge_peak_1276	chr17	3250561	3251759	3792.65
	E14_merge_peak_1277	chr1	132121108	132122782	3792.35
	E14_merge_peak_1278	chr2	44978800	44980076	3791.97
	E14_merge_peak_1279	chr13	83987479	83989015	3788.54
	E14_merge_peak_1280	chr2	43815769	43817926	3787.78
	E14_merge_peak_1281	chr10	75994139	75995991	3787.74
	E14_merge_peak_1282	chr16	94133388	94135549	3787.03
	E14_merge_peak_1283	chr12	44328277	44330562	3786.13
	E14_merge_peak_1284	chr11	118963283	118965542	3783.34
	E14_merge_peak_1285	chr4	139245776	139247366	3783.13
	E14_merge_peak_1286	chr13	46574185	46575303	3781.86
	E14_merge_peak_1287	chr4	97602278	97603086	3779.5
	E14_merge_peak_1288	chr10	110191833	110193413	3777.73
	E14_merge_peak_1289	chr4	129124233	129126221	3777.6
	E14_merge_peak_1290	chr12	70422178	70423163	3773.35
	E14_merge_peak_1291	chr13	55171149	55172507	3772.1
	E14_merge_peak_1292	chr11	66905656	66907204	3769.16
	E14_merge_peak_1293	chr14	8208579	8209713	3767.38
	E14_merge_peak_1294	chr9	56868035	56869089	3763.82
	E14_merge_peak_1295	chr16	27925150	27926653	3762.68
	E14_merge_peak_1296	chr7	84328467	84329741	3762.5
	E14_merge_peak_1297	chr2	33014568	33015443	3762.05
	E14_merge_peak_1298	chr11	119936325	119938987	3761.89
	E14_merge_peak_1299	chr8	120436038	120441262	3761.06
	E14_merge_peak_1300	chr1	188713881	188714757	3757.79
	E14_merge_peak_1301	chr5	85571313	85572618	3756.41
	E14_merge_peak_1302	chr6	97535714	97536661	3751.35
	E14_merge_peak_1303	chr17	31415102	31415963	3750.72
	E14_merge_peak_1304	chr19	28298367	28299719	3750.33
	E14_merge_peak_1305	chr2	178685516	178687031	3749.58
	E14_merge_peak_1306	chr19	41696943	41698126	3749.37
	E14_merge_peak_1307	chr17	56508838	56513022	3744.95
	E14_merge_peak_1308	chrX	20414703	20415906	3744.48
	E14_merge_peak_1309	chr5	124350559	124354587	3732.94
	E14_merge_peak_1310	chr17	69694843	69696134	3723.42
	E14_merge_peak_1311	chr11	65474776	65476740	3722.82
	E14_merge_peak_1312	chr10	70860901	70862147	3722.39
	E14_merge_peak_1313	chr1	179184343	179185432	3722.31
	E14_merge_peak_1314	chr1	90355870	90357112	3717.09
	E14_merge_peak_1315	chr3	9959589	9961114	3716.68
	E14_merge_peak_1316	chr1	37096972	37098808	3716.62
	E14_merge_peak_1317	chr2	146414362	146415464	3716.14
	E14_merge_peak_1318	chr5	92949016	92950153	3712.68
	E14_merge_peak_1319	chr16	59603998	59605143	3711.9
	E14_merge_peak_1320	chr16	4557795	4561138	3711.45
	E14_merge_peak_1321	chr4	87040890	87042475	3710.94
	E14_merge_peak_1322	chr12	105328154	105329070	3705.05
	E14_merge_peak_1323	chr11	49938233	49939463	3704.12
	E14_merge_peak_1324	chr5	21947135	21949851	3703.4
	E14_merge_peak_1325	chr8	126665369	126668974	3703.12
	E14_merge_peak_1326	chr6	108321209	108322301	3702.92
	E14_merge_peak_1327	chr9	112454446	112455430	3702.3
	E14_merge_peak_1328	chr1	90027953	90029004	3702.12
	E14_merge_peak_1329	chr2	146290399	146291606	3702.1
	E14_merge_peak_1330	chr5	27872984	27874314	3701.68
	E14_merge_peak_1331	chr4	125814065	125815367	3701.09
	E14_merge_peak_1332	chr5	35146460	35148899	3695.94
	E14_merge_peak_1333	chr3	55044342	55045569	3695.45
	E14_merge_peak_1334	chr7	115086165	115087257	3695.43
	E14_merge_peak_1335	chr11	84076061	84077645	3694.69
	E14_merge_peak_1336	chr4	148120466	148123045	3693.72
	E14_merge_peak_1337	chr5	111230659	111232367	3692.68
	E14_merge_peak_1338	chr7	118777398	118779670	3691.95
	E14_merge_peak_1339	chr7	96499535	96500845	3687.87
	E14_merge_peak_1340	chr2	154568151	154570555	3683.31
	E14_merge_peak_1341	chr4	136701938	136703325	3681.77
	E14_merge_peak_1342	chr2	33393612	33394847	3681.68
	E14_merge_peak_1343	chr12	5637243	5638484	3681.33
	E14_merge_peak_1344	chr5	128439510	128440456	3681.29
	E14_merge_peak_1345	chr4	135425021	135426300	3679.85
	E14_merge_peak_1346	chr5	117839525	117843171	3679.53
	E14_merge_peak_1347	chr10	85420993	85421882	3679.17
	E14_merge_peak_1348	chr12	80736044	80737817	3677.82
	E14_merge_peak_1349	chr4	145207425	145208498	3676.61
	E14_merge_peak_1350	chr4	13837006	13838174	3675.51
	E14_merge_peak_1351	chr5	132220033	132221116	3673.2
	E14_merge_peak_1352	chr1	167013005	167014270	3673.09
	E14_merge_peak_1353	chr13	112134593	112135362	3670.9
	E14_merge_peak_1354	chr7	83201103	83202877	3669.33
	E14_merge_peak_1355	chr9	46328238	46329457	3667.41
	E14_merge_peak_1356	chr9	72511959	72513014	3666.13
	E14_merge_peak_1357	chr14	60219561	60220434	3661.93
	E14_merge_peak_1358	chr6	22205049	22207284	3660.36
	E14_merge_peak_1359	chr8	122651080	122652219	3658.86
	E14_merge_peak_1360	chr6	89613035	89614533	3657.63
	E14_merge_peak_1361	chr10	39369253	39371037	3654.83
	E14_merge_peak_1362	chr8	111735902	111737334	3654.37
	E14_merge_peak_1363	chr6	88759181	88760843	3652.37
	E14_merge_peak_1364	chr2	51284627	51286094	3649.75
	E14_merge_peak_1365	chr5	99597482	99599087	3646.16
	E14_merge_peak_1366	chr3	82405642	82407164	3645.73
	E14_merge_peak_1367	chr5	123995740	123998343	3644.97
	E14_merge_peak_1368	chr2	156233420	156234209	3643.96
	E14_merge_peak_1369	chr9	47306834	47308010	3643.81
	E14_merge_peak_1370	chr12	26679780	26681290	3643.77
	E14_merge_peak_1371	chr8	114889299	114891716	3642.17
	E14_merge_peak_1372	chr5	66436665	66437746	3641.78
	E14_merge_peak_1373	chr7	114180901	114182575	3641.28
	E14_merge_peak_1374	chr12	74848678	74849633	3637.95
	E14_merge_peak_1375	chr14	103355758	103356504	3635.57
	E14_merge_peak_1376	chr5	98938860	98940100	3633.91
	E14_merge_peak_1377	chr2	101591030	101592058	3632.56
	E14_merge_peak_1378	chr15	24906668	24907662	3632.09
	E14_merge_peak_1379	chr17	45572134	45574981	3631.64
	E14_merge_peak_1380	chr2	135683457	135684361	3630.39
	E14_merge_peak_1381	chr1	39477661	39479157	3629.46
	E14_merge_peak_1382	chr3	107482847	107484037	3627.56
	E14_merge_peak_1383	chr13	97694059	97695439	3627.55
	E14_merge_peak_1384	chr4	97609593	97612354	3626.98
	E14_merge_peak_1385	chr2	31823865	31825376	3626.19
	E14_merge_peak_1386	chr12	77599128	77599857	3625.76
	E14_merge_peak_1387	chr11	114636083	114637601	3623.77
	E14_merge_peak_1388	chr7	75913703	75914594	3623.58
	E14_merge_peak_1389	chr4	153929352	153930681	3622.97
	E14_merge_peak_1390	chr19	47886831	47888072	3622.11
	E14_merge_peak_1391	chr13	37969321	37970689	3621.9
	E14_merge_peak_1392	chr7	63170181	63171189	3621.3
	E14_merge_peak_1393	chr4	10975613	10977791	3621.26
	E14_merge_peak_1394	chr16	95390547	95391507	3616.91
	E14_merge_peak_1395	chr18	38640728	38642219	3615.07
	E14_merge_peak_1396	chr12	27417356	27418306	3614.62
	E14_merge_peak_1397	chr12	45012735	45013918	3612.56
	E14_merge_peak_1398	chr7	69217739	69218620	3612.09
	E14_merge_peak_1399	chr8	68044018	68045524	3608.9
	E14_merge_peak_1400	chrX	166808890	166809817	3608.69
	E14_merge_peak_1401	chr15	59054522	59055885	3607.17
	E14_merge_peak_1402	chr17	29737332	29739161	3606.98
	E14_merge_peak_1403	chr5	113040760	113042415	3606.1
	E14_merge_peak_1404	chr4	136944416	136946244	3604.3
	E14_merge_peak_1405	chr2	49744771	49746283	3603.36
	E14_merge_peak_1406	chr15	73437559	73438858	3601.94
	E14_merge_peak_1407	chr11	113971291	113972833	3599.26
	E14_merge_peak_1408	chr2	105303562	105304865	3596.95
	E14_merge_peak_1409	chr9	22063836	22065063	3595.13
	E14_merge_peak_1410	chr7	109190548	109192647	3594.85
	E14_merge_peak_1411	chr12	83411489	83412684	3592.83
	E14_merge_peak_1412	chr11	65930173	65931432	3592.35
	E14_merge_peak_1413	chr2	73932411	73933439	3590.76
	E14_merge_peak_1414	chr11	110477629	110480621	3589.68
	E14_merge_peak_1415	chr15	52412338	52414047	3589.4
	E14_merge_peak_1416	chr10	49984781	49985660	3589.21
	E14_merge_peak_1417	chr4	140115395	140116522	3589.07
	E14_merge_peak_1418	chr18	77213538	77216179	3588
	E14_merge_peak_1419	chr9	120869011	120870605	3587.55
	E14_merge_peak_1420	chr14	79792933	79793942	3587.5
	E14_merge_peak_1421	chr6	54119540	54120623	3585.75
	E14_merge_peak_1422	chr5	42522767	42524185	3585.16
	E14_merge_peak_1423	chr10	70532053	70532731	3583.59
	E14_merge_peak_1424	chr5	142868658	142870265	3582.1
	E14_merge_peak_1425	chr16	91231814	91233049	3582.09
	E14_merge_peak_1426	chr18	12120216	12121846	3581.06
	E14_merge_peak_1427	chr5	110611042	110612249	3579.2
	E14_merge_peak_1428	chr9	103504281	103505869	3578.43
	E14_merge_peak_1429	chr7	124357671	124358808	3576.25
	E14_merge_peak_1430	chr16	29656737	29660086	3574.38
	E14_merge_peak_1431	chr4	119901252	119902859	3573.7
	E14_merge_peak_1432	chr12	13034869	13036246	3573.55
	E14_merge_peak_1433	chr11	71929267	71930840	3571.15
	E14_merge_peak_1434	chr9	43759301	43761965	3570.97
	E14_merge_peak_1435	chr17	69768651	69770767	3570.72
	E14_merge_peak_1436	chr5	149427616	149430180	3570.64
	E14_merge_peak_1437	chr3	69361474	69363070	3569.44
	E14_merge_peak_1438	chr16	41611991	41613456	3566.16
	E14_merge_peak_1439	chr4	129576700	129577743	3565.17
	E14_merge_peak_1440	chr8	61235978	61237598	3564.08
	E14_merge_peak_1441	chr8	91746635	91748493	3563.03
	E14_merge_peak_1442	chr4	120261940	120264730	3562.74
	E14_merge_peak_1443	chr2	109960017	109960874	3561.84
	E14_merge_peak_1444	chr2	79456387	79457511	3561.68
	E14_merge_peak_1445	chr17	43076909	43077734	3560.73
	E14_merge_peak_1446	chr16	11253084	11255020	3560.44
	E14_merge_peak_1447	chr12	72654399	72655226	3559.97
	E14_merge_peak_1448	chr16	44537945	44539123	3558.55
	E14_merge_peak_1449	chr14	68934370	68935713	3556.97
	E14_merge_peak_1450	chr2	118761178	118763153	3556.94
	E14_merge_peak_1451	chr9	53071864	53072805	3556.73
	E14_merge_peak_1452	chr4	141866405	141868496	3555.17
	E14_merge_peak_1453	chr16	51916663	51918076	3554.78
	E14_merge_peak_1454	chr16	6310449	6311714	3554.66
	E14_merge_peak_1455	chr2	146309175	146310982	3554.57
	E14_merge_peak_1456	chr6	135559220	135560463	3554.41
	E14_merge_peak_1457	chr19	44879793	44881759	3550.25
	E14_merge_peak_1458	chr13	52842955	52845466	3550.01
	E14_merge_peak_1459	chr8	68829778	68831522	3549.65
	E14_merge_peak_1460	chr4	152267261	152268721	3549.19
	E14_merge_peak_1461	chr5	34729012	34729621	3547.38
	E14_merge_peak_1462	chr15	7193991	7195565	3546.77
	E14_merge_peak_1463	chr10	51014692	51016065	3542.36
	E14_merge_peak_1464	chr6	100341030	100342248	3541.48
	E14_merge_peak_1465	chr6	32045048	32046268	3540.69
	E14_merge_peak_1466	chr4	106473979	106475377	3539.85
	E14_merge_peak_1467	chr4	133729168	133730530	3533.71
	E14_merge_peak_1468	chr12	67804141	67804978	3532.09
	E14_merge_peak_1469	chr12	97360336	97361352	3532
	E14_merge_peak_1470	chr9	28689763	28690973	3531.69
	E14_merge_peak_1471	chr4	125158240	125159593	3531.61
	E14_merge_peak_1472	chr4	80864171	80865254	3529.8
	E14_merge_peak_1473	chr6	55543046	55543981	3529.47
	E14_merge_peak_1474	chr7	112760237	112761428	3528.85
	E14_merge_peak_1475	chr13	54411757	54413151	3528.02
	E14_merge_peak_1476	chr15	36742501	36743537	3527.16
	E14_merge_peak_1477	chr10	52742527	52743384	3526.62
	E14_merge_peak_1478	chr3	39609590	39610617	3525.76
	E14_merge_peak_1479	chr8	97118249	97119159	3525.34
	E14_merge_peak_1480	chr17	47989585	47990619	3525.33
	E14_merge_peak_1481	chr5	93235605	93236549	3523.92
	E14_merge_peak_1482	chr18	84078405	84079668	3523.76
	E14_merge_peak_1483	chr3	18743136	18744903	3522.85
	E14_merge_peak_1484	chr15	68101310	68103378	3522.03
	E14_merge_peak_1485	chr12	102639797	102641529	3520.87
	E14_merge_peak_1486	chr1	149895863	149897173	3520.15
	E14_merge_peak_1487	chr16	92898439	92900604	3518.99
	E14_merge_peak_1488	chr14	47325543	47326731	3515.6
	E14_merge_peak_1489	chr13	108349356	108350372	3514.06
	E14_merge_peak_1490	chr5	129390599	129391864	3513.97
	E14_merge_peak_1491	chr6	55578921	55581682	3511.86
	E14_merge_peak_1492	chr9	116976615	116977755	3509.79
	E14_merge_peak_1493	chr18	42962782	42964392	3507.88
	E14_merge_peak_1494	chr1	194586327	194587758	3505.5
	E14_merge_peak_1495	chr10	66920097	66922026	3505.4
	E14_merge_peak_1496	chr9	59197162	59198638	3505.11
	E14_merge_peak_1497	chr5	146424430	146426195	3504.62
	E14_merge_peak_1498	chr7	64450570	64452163	3504.47
	E14_merge_peak_1499	chr12	102510782	102512197	3503.95
	E14_merge_peak_1500	chr8	125078361	125079833	3502.29
	E14_merge_peak_1501	chr7	45161804	45162999	3501.91
	E14_merge_peak_1502	chr13	113033938	113035528	3501.84
	E14_merge_peak_1503	chr4	62991152	62991965	3498.64
	E14_merge_peak_1504	chr7	36207349	36208388	3493.1
	E14_merge_peak_1505	chr5	125154022	125156188	3493.06
	E14_merge_peak_1506	chr3	149550225	149551915	3492.41
	E14_merge_peak_1507	chr12	12903584	12905798	3486.82
	E14_merge_peak_1508	chr16	28497857	28498728	3486.19
	E14_merge_peak_1509	chr3	40282604	40283551	3486
	E14_merge_peak_1510	chr8	98572596	98573669	3482.98
	E14_merge_peak_1511	chr7	126776393	126777633	3482.63
	E14_merge_peak_1512	chr16	50832604	50834003	3479.37
	E14_merge_peak_1513	chr7	67087486	67088493	3477.72
	E14_merge_peak_1514	chr1	153641255	153642838	3477.59
	E14_merge_peak_1515	chr15	18210758	18211821	3476.19
	E14_merge_peak_1516	chr17	83782289	83783731	3475.72
	E14_merge_peak_1517	chr7	36892685	36893656	3474.42
	E14_merge_peak_1518	chr15	75856038	75857580	3473.86
	E14_merge_peak_1519	chr12	105874717	105877432	3470.01
	E14_merge_peak_1520	chr15	103214923	103216040	3469.86
	E14_merge_peak_1521	chr18	86601351	86602305	3469.5
	E14_merge_peak_1522	chr9	47406644	47407664	3466.89
	E14_merge_peak_1523	chr11	62026053	62026993	3464.65
	E14_merge_peak_1524	chr1	88594090	88595277	3463.3
	E14_merge_peak_1525	chr2	59736099	59737043	3462.3
	E14_merge_peak_1526	chr8	54991662	54992826	3460.68
	E14_merge_peak_1527	chr1	135740643	135741780	3460.21
	E14_merge_peak_1528	chr5	113881826	113883950	3459.77
	E14_merge_peak_1529	chr5	129411844	129412909	3459.76
	E14_merge_peak_1530	chr14	67540930	67541980	3459.46
	E14_merge_peak_1531	chr9	72475337	72476127	3457.38
	E14_merge_peak_1532	chr1	193989346	193990868	3456.66
	E14_merge_peak_1533	chr4	43979446	43980744	3456.44
	E14_merge_peak_1534	chr4	101436152	101437793	3455.25
	E14_merge_peak_1535	chr8	7097468	7098108	3454.91
	E14_merge_peak_1536	chr13	99363608	99364531	3453.37
	E14_merge_peak_1537	chr5	113862134	113864034	3452.76
	E14_merge_peak_1538	chr2	169914496	169915270	3451.79
	E14_merge_peak_1539	chr8	39021261	39022405	3448.99
	E14_merge_peak_1540	chr12	39957679	39958848	3448.41
	E14_merge_peak_1541	chr1	174657355	174658335	3447.76
	E14_merge_peak_1542	chr11	26586297	26587567	3447.3
	E14_merge_peak_1543	chr11	113065976	113067656	3446.2
	E14_merge_peak_1544	chr6	88870338	88873542	3445.86
	E14_merge_peak_1545	chr4	45788322	45790192	3445.11
	E14_merge_peak_1546	chr4	120258961	120260533	3442.73
	E14_merge_peak_1547	chr16	94288882	94290718	3442.34
	E14_merge_peak_1548	chr12	82920871	82922220	3441.19
	E14_merge_peak_1549	chr8	114936609	114937673	3440.97
	E14_merge_peak_1550	chr16	92120594	92121852	3440.48
	E14_merge_peak_1551	chr19	17603021	17603790	3439.49
	E14_merge_peak_1552	chr12	17090570	17091982	3439.47
	E14_merge_peak_1553	chr2	44696190	44697122	3437.97
	E14_merge_peak_1554	chr2	35746347	35748428	3437.03
	E14_merge_peak_1555	chr9	35363419	35364670	3437.02
	E14_merge_peak_1556	chr4	20342912	20344184	3435.86
	E14_merge_peak_1557	chr9	83487510	83489222	3434.81
	E14_merge_peak_1558	chr5	142761083	142762062	3432.95
	E14_merge_peak_1559	chr8	7462612	7463403	3431.55
	E14_merge_peak_1560	chr15	71809728	71811261	3430.05
	E14_merge_peak_1561	chr11	114650371	114651297	3429.07
	E14_merge_peak_1562	chr8	119394411	119395886	3428.82
	E14_merge_peak_1563	chr11	116269314	116270388	3428.31
	E14_merge_peak_1564	chr5	142608221	142609311	3427.57
	E14_merge_peak_1565	chr11	70028914	70031306	3427.54
	E14_merge_peak_1566	chr6	98993803	98995092	3426.05
	E14_merge_peak_1567	chr12	109442755	109443988	3425.37
	E14_merge_peak_1568	chr9	120444212	120445311	3425.11
	E14_merge_peak_1569	chr9	102230955	102231827	3423.8
	E14_merge_peak_1570	chr5	139658854	139659851	3421.67
	E14_merge_peak_1571	chr11	35877360	35879393	3421.47
	E14_merge_peak_1572	chr7	123083767	123085226	3421.02
	E14_merge_peak_1573	chr7	37336005	37338885	3420.88
	E14_merge_peak_1574	chr16	87567350	87568554	3420.79
	E14_merge_peak_1575	chr12	86699289	86701396	3420.29
	E14_merge_peak_1576	chr11	29773645	29775233	3420.28
	E14_merge_peak_1577	chr10	19922191	19923025	3417.52
	E14_merge_peak_1578	chr14	17900079	17901215	3417.02
	E14_merge_peak_1579	chr1	153726275	153727281	3412.1
	E14_merge_peak_1580	chr11	59639810	59641423	3411.87
	E14_merge_peak_1581	chr4	125823966	125825543	3411.76
	E14_merge_peak_1582	chr1	90317658	90319646	3411.62
	E14_merge_peak_1583	chr10	14179079	14180585	3411.36
	E14_merge_peak_1584	chr4	63295108	63296827	3409.06
	E14_merge_peak_1585	chr19	59052347	59054594	3408.64
	E14_merge_peak_1586	chr18	38838026	38839538	3408.17
	E14_merge_peak_1587	chr6	36722520	36723790	3408.07
	E14_merge_peak_1588	chr11	61483761	61486074	3406.84
	E14_merge_peak_1589	chr16	54239284	54240257	3406.06
	E14_merge_peak_1590	chr12	111809284	111810426	3405.89
	E14_merge_peak_1591	chr11	50456083	50458018	3405.12
	E14_merge_peak_1592	chr1	144431595	144432520	3400.85
	E14_merge_peak_1593	chr4	13285168	13287250	3399.35
	E14_merge_peak_1594	chr4	13536174	13537640	3398.41
	E14_merge_peak_1595	chr9	58012200	58013610	3395.2
	E14_merge_peak_1596	chr13	97747076	97748223	3393.08
	E14_merge_peak_1597	chr13	109548630	109549898	3390.67
	E14_merge_peak_1598	chr17	46436345	46437575	3388.07
	E14_merge_peak_1599	chr15	31264514	31265853	3386.5
	E14_merge_peak_1600	chr9	106156087	106157805	3386.35
	E14_merge_peak_1601	chr4	12489004	12489989	3385.16
	E14_merge_peak_1602	chr8	90495544	90497360	3383.03
	E14_merge_peak_1603	chr17	30809271	30811023	3380.6
	E14_merge_peak_1604	chr13	84346980	84348930	3380.47
	E14_merge_peak_1605	chr13	47892253	47893289	3379.65
	E14_merge_peak_1606	chr2	4977707	4979013	3379.59
	E14_merge_peak_1607	chr19	38395644	38396745	3377.67
	E14_merge_peak_1608	chr19	7263951	7270316	3377.52
	E14_merge_peak_1609	chr3	148934566	148935831	3377.1
	E14_merge_peak_1610	chr5	113799930	113800970	3377.06
	E14_merge_peak_1611	chr5	35878634	35880698	3376.17
	E14_merge_peak_1612	chr5	103856486	103857897	3376.14
	E14_merge_peak_1613	chr13	43111896	43113002	3374.45
	E14_merge_peak_1614	chr6	34482701	34483471	3374.44
	E14_merge_peak_1615	chr19	46422119	46423309	3372.57
	E14_merge_peak_1616	chr19	41687359	41689048	3371.44
	E14_merge_peak_1617	chr5	78584706	78585530	3371.27
	E14_merge_peak_1618	chr19	41617745	41619014	3371.16
	E14_merge_peak_1619	chr11	37153497	37155101	3370.55
	E14_merge_peak_1620	chr14	64308267	64309339	3369.97
	E14_merge_peak_1621	chr10	37140405	37141799	3367.86
	E14_merge_peak_1622	chr11	46233575	46234756	3366.02
	E14_merge_peak_1623	chr14	52060643	52061440	3365.34
	E14_merge_peak_1624	chr16	52892554	52893574	3364.92
	E14_merge_peak_1625	chr6	80904944	80905833	3364.89
	E14_merge_peak_1626	chr6	87752635	87753602	3364.76
	E14_merge_peak_1627	chr14	64199308	64200651	3364.54
	E14_merge_peak_1628	chr12	106841199	106842940	3364.18
	E14_merge_peak_1629	chr10	9014312	9015778	3363.77
	E14_merge_peak_1630	chr12	26936403	26937426	3361.55
	E14_merge_peak_1631	chr4	8837855	8839147	3359.89
	E14_merge_peak_1632	chr2	122365714	122367092	3359.83
	E14_merge_peak_1633	chr10	79852945	79855747	3358.38
	E14_merge_peak_1634	chr6	144207555	144211074	3357.6
	E14_merge_peak_1635	chr18	49770764	49771642	3357.03
	E14_merge_peak_1636	chr4	149444934	149446392	3356.91
	E14_merge_peak_1637	chr8	48140334	48141769	3356.27
	E14_merge_peak_1638	chr7	116297868	116299680	3354.73
	E14_merge_peak_1639	chr2	154476819	154477511	3353.48
	E14_merge_peak_1640	chr7	136365287	136366516	3352.88
	E14_merge_peak_1641	chr6	126339776	126340844	3352.84
	E14_merge_peak_1642	chr15	66373643	66374577	3352.71
	E14_merge_peak_1643	chr1	54706788	54708571	3351.5
	E14_merge_peak_1644	chr5	15849944	15850966	3350.64
	E14_merge_peak_1645	chr13	89029975	89030822	3350.09
	E14_merge_peak_1646	chr12	12220220	12221647	3349.94
	E14_merge_peak_1647	chr8	94066225	94066974	3348.77
	E14_merge_peak_1648	chr4	63387791	63390739	3348
	E14_merge_peak_1649	chr4	138688784	138689862	3347.12
	E14_merge_peak_1650	chr7	49490495	49491787	3346.84
	E14_merge_peak_1651	chr11	3538724	3540090	3344.03
	E14_merge_peak_1652	chr12	53801382	53802997	3343.13
	E14_merge_peak_1653	chr8	102502479	102503453	3342.04
	E14_merge_peak_1654	chr12	111958022	111959116	3340.88
	E14_merge_peak_1655	chr2	59794402	59795447	3339.95
	E14_merge_peak_1656	chr10	124899782	124900596	3339.92
	E14_merge_peak_1657	chr13	56283095	56284142	3334.54
	E14_merge_peak_1658	chr12	100664457	100665902	3329.79
	E14_merge_peak_1659	chr12	57949824	57950531	3328.99
	E14_merge_peak_1660	chr11	19899526	19900349	3328.87
	E14_merge_peak_1661	chr1	70851422	70852515	3326.79
	E14_merge_peak_1662	chr4	133092118	133093213	3326.65
	E14_merge_peak_1663	chr2	132157123	132158035	3325.83
	E14_merge_peak_1664	chr1	37686644	37687968	3325.63
	E14_merge_peak_1665	chr10	99552551	99553742	3324.8
	E14_merge_peak_1666	chr4	120251849	120254685	3322.32
	E14_merge_peak_1667	chr7	49494284	49497687	3322.02
	E14_merge_peak_1668	chr14	37238422	37239274	3319.72
	E14_merge_peak_1669	chr6	50822530	50824012	3319.23
	E14_merge_peak_1670	chr16	31499207	31502121	3318.57
	E14_merge_peak_1671	chr6	136469960	136471341	3317.95
	E14_merge_peak_1672	chr4	138494581	138495561	3317.49
	E14_merge_peak_1673	chr15	93084696	93085820	3316.08
	E14_merge_peak_1674	chr8	32292877	32293941	3314.29
	E14_merge_peak_1675	chr5	103496795	103498042	3311.47
	E14_merge_peak_1676	chr12	104938695	104940357	3310.85
	E14_merge_peak_1677	chr3	137367704	137368456	3309.98
	E14_merge_peak_1678	chr2	29518842	29520909	3306.11
	E14_merge_peak_1679	chr4	82689779	82692390	3303.65
	E14_merge_peak_1680	chr3	144718733	144720853	3303.5
	E14_merge_peak_1681	chr7	63164516	63165301	3303.12
	E14_merge_peak_1682	chr12	109826947	109828691	3302.81
	E14_merge_peak_1683	chr4	152088002	152089284	3302.81
	E14_merge_peak_1684	chr7	24969220	24970516	3301.01
	E14_merge_peak_1685	chr1	10596057	10597041	3300.21
	E14_merge_peak_1686	chr2	166229892	166231376	3300.2
	E14_merge_peak_1687	chr5	102952731	102954084	3299.39
	E14_merge_peak_1688	chr4	62612428	62614381	3299.1
	E14_merge_peak_1689	chr19	59541148	59543087	3298.88
	E14_merge_peak_1690	chr15	37042209	37043309	3298.38
	E14_merge_peak_1691	chr2	169599906	169601660	3298.34
	E14_merge_peak_1692	chr7	73715871	73717048	3297.15
	E14_merge_peak_1693	chr7	78085623	78087044	3296.09
	E14_merge_peak_1694	chr11	42650016	42650852	3295.46
	E14_merge_peak_1695	chr17	46636068	46637752	3294.44
	E14_merge_peak_1696	chr6	118966670	118967629	3294.13
	E14_merge_peak_1697	chr9	24185495	24187133	3292.47
	E14_merge_peak_1698	chr19	42430758	42432977	3291.86
	E14_merge_peak_1699	chr6	49903891	49904804	3289.74
	E14_merge_peak_1700	chr14	40952459	40953943	3289.36
	E14_merge_peak_1701	chr11	119219366	119220521	3288.37
	E14_merge_peak_1702	chr12	53655979	53656910	3288.11
	E14_merge_peak_1703	chr11	117508663	117509740	3287.62
	E14_merge_peak_1704	chr14	113468922	113469763	3286.58
	E14_merge_peak_1705	chr17	50763120	50764193	3286.39
	E14_merge_peak_1706	chr19	14680865	14681999	3285.31
	E14_merge_peak_1707	chr13	99368681	99369696	3284.44
	E14_merge_peak_1708	chr1	23845977	23846974	3284.2
	E14_merge_peak_1709	chr10	3417002	3418076	3283.66
	E14_merge_peak_1710	chr15	98316969	98317972	3281.94
	E14_merge_peak_1711	chr2	166712360	166714583	3279.81
	E14_merge_peak_1712	chr17	27678567	27680127	3278.81
	E14_merge_peak_1713	chr13	95665393	95666646	3278.4
	E14_merge_peak_1714	chr1	131770399	131771404	3277.31
	E14_merge_peak_1715	chr11	24370058	24373217	3275.8
	E14_merge_peak_1716	chr7	145181245	145183107	3275.06
	E14_merge_peak_1717	chr7	114873921	114874821	3273.96
	E14_merge_peak_1718	chr16	78730411	78731531	3271.49
	E14_merge_peak_1719	chr12	49758046	49759029	3271.34
	E14_merge_peak_1720	chr12	26877286	26878526	3270.11
	E14_merge_peak_1721	chr3	89659277	89661352	3267.66
	E14_merge_peak_1722	chr4	141948962	141950116	3266.16
	E14_merge_peak_1723	chr4	118969075	118970567	3265.07
	E14_merge_peak_1724	chr1	31177978	31178840	3264.62
	E14_merge_peak_1725	chr11	33779910	33781345	3263.4
	E14_merge_peak_1726	chr5	112575330	112578547	3261.16
	E14_merge_peak_1727	chr2	93110621	93111884	3260.57
	E14_merge_peak_1728	chr2	146220287	146224292	3257.91
	E14_merge_peak_1729	chr2	152046958	152050295	3255.42
	E14_merge_peak_1730	chr6	42231024	42232484	3255.11
	E14_merge_peak_1731	chr4	140309392	140310648	3251.29
	E14_merge_peak_1732	chr12	108004662	108006958	3251.25
	E14_merge_peak_1733	chr11	62024327	62025781	3251.21
	E14_merge_peak_1734	chr2	29525017	29527224	3249.22
	E14_merge_peak_1735	chr3	120570358	120571734	3248.24
	E14_merge_peak_1736	chr15	72809157	72811026	3246.44
	E14_merge_peak_1737	chr5	106228937	106229838	3245.14
	E14_merge_peak_1738	chr7	112444071	112445418	3241.97
	E14_merge_peak_1739	chr18	29501292	29502460	3240.27
	E14_merge_peak_1740	chr1	132879402	132882370	3239.45
	E14_merge_peak_1741	chr2	34531413	34533006	3239.24
	E14_merge_peak_1742	chr9	63855885	63857017	3239.2
	E14_merge_peak_1743	chr5	120251244	120253060	3238.42
	E14_merge_peak_1744	chr2	116907426	116909072	3237.47
	E14_merge_peak_1745	chr6	78277729	78278991	3236.9
	E14_merge_peak_1746	chr5	112270938	112271861	3236.23
	E14_merge_peak_1747	chr15	97671458	97673151	3234.52
	E14_merge_peak_1748	chr10	121956171	121957221	3233.66
	E14_merge_peak_1749	chr9	61110632	61112336	3233.64
	E14_merge_peak_1750	chr11	117975609	117976759	3233.13
	E14_merge_peak_1751	chr16	31591574	31593115	3232.18
	E14_merge_peak_1752	chr3	124157567	124158564	3231.03
	E14_merge_peak_1753	chr10	13170095	13172232	3230.87
	E14_merge_peak_1754	chr9	72968083	72969470	3229.48
	E14_merge_peak_1755	chr5	99277222	99278209	3229.12
	E14_merge_peak_1756	chr13	54323687	54325513	3226.97
	E14_merge_peak_1757	chr11	70293559	70294523	3225.56
	E14_merge_peak_1758	chr3	124155961	124156726	3224.98
	E14_merge_peak_1759	chr2	93140903	93141952	3224.25
	E14_merge_peak_1760	chr10	118820655	118821555	3223.5
	E14_merge_peak_1761	chr7	96574794	96575995	3223.19
	E14_merge_peak_1762	chr2	78654872	78656128	3222.78
	E14_merge_peak_1763	chr15	10654998	10656830	3219.7
	E14_merge_peak_1764	chr18	77226217	77227171	3215.39
	E14_merge_peak_1765	chr15	99676800	99677771	3214.19
	E14_merge_peak_1766	chr13	27399119	27399993	3213.35
	E14_merge_peak_1767	chr5	150259081	150260615	3211.38
	E14_merge_peak_1768	chr14	45462111	45463101	3211.18
	E14_merge_peak_1769	chr2	166449819	166451972	3209.86
	E14_merge_peak_1770	chr15	99440149	99441396	3209.52
	E14_merge_peak_1771	chr8	118516713	118519068	3209
	E14_merge_peak_1772	chr16	91579046	91580043	3207.38
	E14_merge_peak_1773	chr2	13523733	13524694	3207.3
	E14_merge_peak_1774	chr11	119585269	119587545	3206.38
	E14_merge_peak_1775	chr13	58068205	58069283	3206.38
	E14_merge_peak_1776	chr9	56656531	56659239	3205.6
	E14_merge_peak_1777	chr17	3328470	3329642	3204.92
	E14_merge_peak_1778	chr4	151422151	151423554	3203.77
	E14_merge_peak_1779	chr4	133297487	133301040	3198.67
	E14_merge_peak_1780	chr3	156590452	156591882	3198.52
	E14_merge_peak_1781	chr16	74089630	74090433	3197.68
	E14_merge_peak_1782	chr5	136101702	136102971	3197.27
	E14_merge_peak_1783	chr1	185342209	185343122	3197.22
	E14_merge_peak_1784	chr8	39190660	39191768	3197.17
	E14_merge_peak_1785	chr11	95527041	95528286	3197.14
	E14_merge_peak_1786	chr9	65519720	65521068	3196.38
	E14_merge_peak_1787	chr14	76310003	76310935	3193.87
	E14_merge_peak_1788	chr8	28770090	28771329	3191.97
	E14_merge_peak_1789	chr1	171250039	171251652	3191.89
	E14_merge_peak_1790	chr10	87351116	87352369	3188.15
	E14_merge_peak_1791	chr10	30342874	30343707	3187.16
	E14_merge_peak_1792	chr18	62761189	62762207	3186.59
	E14_merge_peak_1793	chr3	68245900	68247098	3185.96
	E14_merge_peak_1794	chr6	127691955	127692976	3183.45
	E14_merge_peak_1795	chr10	104661418	104662288	3182.81
	E14_merge_peak_1796	chr1	15651636	15652537	3182.4
	E14_merge_peak_1797	chr13	57099147	57100332	3180.76
	E14_merge_peak_1798	chr1	80854113	80854928	3180.62
	E14_merge_peak_1799	chr2	53105744	53107063	3180.07
	E14_merge_peak_1800	chr9	107483704	107485495	3179.71
	E14_merge_peak_1801	chr19	28087385	28088797	3175.13
	E14_merge_peak_1802	chr13	95764621	95765610	3173.74
	E14_merge_peak_1803	chr1	67183459	67184022	3172.79
	E14_merge_peak_1804	chr10	94523500	94524445	3169.98
	E14_merge_peak_1805	chr4	67589763	67590826	3169.88
	E14_merge_peak_1806	chr18	54951642	54953330	3167.42
	E14_merge_peak_1807	chr8	108907968	108910004	3165.45
	E14_merge_peak_1808	chr1	118911879	118913867	3164.72
	E14_merge_peak_1809	chr8	125959046	125960103	3164.26
	E14_merge_peak_1810	chr9	21792407	21793316	3163.01
	E14_merge_peak_1811	chr2	124640569	124641814	3158.7
	E14_merge_peak_1812	chr8	121935144	121937102	3157.73
	E14_merge_peak_1813	chr16	30595207	30597634	3156.15
	E14_merge_peak_1814	chr4	139590144	139591125	3154.34
	E14_merge_peak_1815	chr5	111590205	111591861	3153.99
	E14_merge_peak_1816	chr9	47686626	47687578	3153.63
	E14_merge_peak_1817	chr11	79908223	79909597	3153.51
	E14_merge_peak_1818	chr5	24451263	24454238	3151.24
	E14_merge_peak_1819	chr16	29838988	29840473	3151.24
	E14_merge_peak_1820	chr5	44473820	44474938	3150.34
	E14_merge_peak_1821	chr3	116251248	116253730	3149.18
	E14_merge_peak_1822	chr2	35476982	35478073	3147.67
	E14_merge_peak_1823	chr17	6788787	6790461	3146.72
	E14_merge_peak_1824	chr1	126153474	126154619	3146.17
	E14_merge_peak_1825	chr4	136833966	136837350	3145.41
	E14_merge_peak_1826	chr7	51626793	51628054	3144.1
	E14_merge_peak_1827	chr12	12676298	12677518	3143.4
	E14_merge_peak_1828	chr2	55817272	55818842	3141.61
	E14_merge_peak_1829	chr16	11778838	11779823	3140.78
	E14_merge_peak_1830	chr1	24225888	24227180	3138.63
	E14_merge_peak_1831	chr15	97414190	97415681	3138.01
	E14_merge_peak_1832	chr11	94703905	94705178	3137.73
	E14_merge_peak_1833	chr7	124854844	124855537	3137.28
	E14_merge_peak_1834	chr14	63714305	63715261	3136.14
	E14_merge_peak_1835	chr9	53915717	53916720	3135.17
	E14_merge_peak_1836	chr8	102725218	102726191	3133.76
	E14_merge_peak_1837	chr14	119789125	119790033	3129.78
	E14_merge_peak_1838	chr8	86713174	86714239	3129.65
	E14_merge_peak_1839	chr11	118939508	118941326	3128.95
	E14_merge_peak_1840	chr7	37388478	37391037	3125.83
	E14_merge_peak_1841	chr7	55736151	55738099	3124.5
	E14_merge_peak_1842	chr1	135571797	135573237	3123.15
	E14_merge_peak_1843	chrX	11551898	11552853	3122.61
	E14_merge_peak_1844	chr13	36726268	36728109	3122.1
	E14_merge_peak_1845	chr18	42578609	42580015	3118.2
	E14_merge_peak_1846	chr8	114923312	114924343	3115.5
	E14_merge_peak_1847	chr5	24386846	24388665	3115.25
	E14_merge_peak_1848	chr18	29338305	29339272	3114.29
	E14_merge_peak_1849	chr17	66275870	66277600	3114.03
	E14_merge_peak_1850	chr7	46102619	46105103	3113.89
	E14_merge_peak_1851	chr2	137693649	137694642	3113.89
	E14_merge_peak_1852	chr17	49866355	49868074	3112.5
	E14_merge_peak_1853	chr1	187904438	187905228	3112.06
	E14_merge_peak_1854	chr8	120213829	120214573	3111.69
	E14_merge_peak_1855	chr13	73490368	73491378	3111.53
	E14_merge_peak_1856	chr5	131955029	131957143	3109.5
	E14_merge_peak_1857	chr12	99339481	99340659	3109.19
	E14_merge_peak_1858	chr3	83996551	83998187	3108.55
	E14_merge_peak_1859	chr15	60309679	60310626	3108.53
	E14_merge_peak_1860	chr10	43075210	43076359	3106.5
	E14_merge_peak_1861	chr8	127936257	127937778	3106.46
	E14_merge_peak_1862	chr15	62294989	62296130	3106.35
	E14_merge_peak_1863	chr8	45755150	45756295	3106.17
	E14_merge_peak_1864	chr10	17202270	17203761	3105.49
	E14_merge_peak_1865	chr10	93261027	93262482	3105.46
	E14_merge_peak_1866	chr17	35027043	35028038	3104.65
	E14_merge_peak_1867	chr7	54340320	54341146	3104.45
	E14_merge_peak_1868	chr3	89583932	89587127	3104.42
	E14_merge_peak_1869	chr4	152532348	152533782	3103.24
	E14_merge_peak_1870	chr8	108536121	108538237	3102.3
	E14_merge_peak_1871	chr11	103724056	103725126	3100.37
	E14_merge_peak_1872	chr2	162281882	162283336	3099.98
	E14_merge_peak_1873	chr19	19004924	19005902	3099.23
	E14_merge_peak_1874	chr6	64588236	64589590	3099.07
	E14_merge_peak_1875	chr12	68774574	68776127	3098
	E14_merge_peak_1876	chr16	23517696	23519406	3097.54
	E14_merge_peak_1877	chr7	126271212	126273952	3097.38
	E14_merge_peak_1878	chr10	53463447	53465386	3097.17
	E14_merge_peak_1879	chr4	128886270	128888414	3097.16
	E14_merge_peak_1880	chr9	20663511	20664948	3096.41
	E14_merge_peak_1881	chr9	41461506	41462502	3096.37
	E14_merge_peak_1882	chr2	84886031	84890334	3096.23
	E14_merge_peak_1883	chr6	100516800	100518602	3095.79
	E14_merge_peak_1884	chr1	153045105	153046062	3094.28
	E14_merge_peak_1885	chr1	152164359	152166537	3093.15
	E14_merge_peak_1886	chr2	31827208	31829256	3093
	E14_merge_peak_1887	chr15	84531270	84532918	3092.76
	E14_merge_peak_1888	chr3	126764446	126765396	3092.15
	E14_merge_peak_1889	chr7	115889721	115890438	3091.68
	E14_merge_peak_1890	chr11	113013703	113015297	3090.43
	E14_merge_peak_1891	chr6	51767625	51768654	3088.89
	E14_merge_peak_1892	chr11	57548484	57549709	3088.49
	E14_merge_peak_1893	chr10	40302099	40302914	3087.4
	E14_merge_peak_1894	chr11	99643256	99644195	3085.5
	E14_merge_peak_1895	chr13	21032996	21033757	3085.25
	E14_merge_peak_1896	chr8	87688648	87691365	3083.32
	E14_merge_peak_1897	chr4	70743143	70744151	3082.94
	E14_merge_peak_1898	chr8	37344996	37345752	3082.72
	E14_merge_peak_1899	chr11	72086007	72087519	3081.96
	E14_merge_peak_1900	chr2	168352284	168353767	3080.36
	E14_merge_peak_1901	chr2	93091354	93092385	3077.74
	E14_merge_peak_1902	chr9	115338640	115339521	3076.23
	E14_merge_peak_1903	chr7	134799523	134800668	3075.41
	E14_merge_peak_1904	chr2	29319764	29321500	3073.09
	E14_merge_peak_1905	chr15	59039970	59041987	3072.69
	E14_merge_peak_1906	chr9	61861657	61862793	3072.15
	E14_merge_peak_1907	chr16	35728859	35729874	3071.12
	E14_merge_peak_1908	chr4	83238927	83239808	3071.09
	E14_merge_peak_1909	chr5	140263558	140265781	3069.56
	E14_merge_peak_1910	chr12	26191168	26192551	3069.53
	E14_merge_peak_1911	chr14	54059585	54061020	3068.58
	E14_merge_peak_1912	chr6	29755505	29756585	3067.51
	E14_merge_peak_1913	chr11	24693686	24694674	3066.7
	E14_merge_peak_1914	chr11	114294034	114295433	3066.56
	E14_merge_peak_1915	chr15	82951903	82954208	3066.17
	E14_merge_peak_1916	chr7	139397221	139398220	3065.75
	E14_merge_peak_1917	chr4	125826072	125827072	3065.63
	E14_merge_peak_1918	chr8	6043675	6044486	3063.17
	E14_merge_peak_1919	chr11	118954333	118956299	3062.75
	E14_merge_peak_1920	chr6	137869844	137871284	3062.25
	E14_merge_peak_1921	chr8	70422373	70423379	3060.41
	E14_merge_peak_1922	chr10	91719543	91720886	3060.37
	E14_merge_peak_1923	chr6	55433990	55435114	3060.03
	E14_merge_peak_1924	chr12	102307792	102309372	3059.12
	E14_merge_peak_1925	chr9	114752593	114753741	3058.37
	E14_merge_peak_1926	chr2	158590994	158591996	3058.33
	E14_merge_peak_1927	chr8	28601296	28602861	3057.13
	E14_merge_peak_1928	chr4	81960393	81961795	3056.64
	E14_merge_peak_1929	chr8	99414099	99418056	3056.33
	E14_merge_peak_1930	chr16	90656085	90657361	3056.01
	E14_merge_peak_1931	chr2	162665090	162666861	3055.43
	E14_merge_peak_1932	chr11	117062164	117063912	3055.4
	E14_merge_peak_1933	chr11	81767435	81768482	3055.05
	E14_merge_peak_1934	chr4	43969154	43969876	3054.81
	E14_merge_peak_1935	chr3	150359109	150360101	3054.51
	E14_merge_peak_1936	chr6	12518826	12519750	3054.38
	E14_merge_peak_1937	chr8	32957897	32960239	3054.3
	E14_merge_peak_1938	chr5	68149644	68151198	3053.32
	E14_merge_peak_1939	chr2	7088708	7090028	3052.62
	E14_merge_peak_1940	chr18	45557952	45561080	3052.54
	E14_merge_peak_1941	chr13	51816106	51817609	3052.01
	E14_merge_peak_1942	chr9	30139625	30140979	3049.41
	E14_merge_peak_1943	chr17	15342811	15344296	3049.22
	E14_merge_peak_1944	chr13	51805240	51807110	3048.31
	E14_merge_peak_1945	chr15	77278699	77280295	3047.33
	E14_merge_peak_1946	chr5	28070089	28072545	3047.17
	E14_merge_peak_1947	chr2	165085570	165087430	3047.04
	E14_merge_peak_1948	chr8	14472352	14473662	3046.73
	E14_merge_peak_1949	chr7	68851798	68852725	3045.89
	E14_merge_peak_1950	chr14	25420843	25422377	3045.43
	E14_merge_peak_1951	chr8	90413780	90414870	3043.24
	E14_merge_peak_1952	chr5	123135405	123139812	3042.97
	E14_merge_peak_1953	chr12	26885691	26887333	3041.66
	E14_merge_peak_1954	chr6	136701524	136702529	3041.18
	E14_merge_peak_1955	chr2	105329736	105330925	3040.59
	E14_merge_peak_1956	chr19	50476391	50477548	3039.54
	E14_merge_peak_1957	chr16	90517788	90519237	3038.4
	E14_merge_peak_1958	chr9	40344740	40347176	3036.3
	E14_merge_peak_1959	chr17	28388289	28389190	3033.91
	E14_merge_peak_1960	chr5	134014317	134015534	3032.42
	E14_merge_peak_1961	chr11	117626099	117629046	3030.96
	E14_merge_peak_1962	chr15	88378894	88381145	3030.8
	E14_merge_peak_1963	chr4	53043648	53044467	3030.38
	E14_merge_peak_1964	chr2	165095724	165097024	3027.39
	E14_merge_peak_1965	chr17	3331215	3332408	3025.94
	E14_merge_peak_1966	chr15	79356925	79358154	3025.55
	E14_merge_peak_1967	chr6	33506921	33507926	3024.42
	E14_merge_peak_1968	chr1	155062617	155063632	3024.18
	E14_merge_peak_1969	chr15	86814658	86815591	3023.51
	E14_merge_peak_1970	chr13	84569217	84570072	3022.47
	E14_merge_peak_1971	chr11	36106392	36107375	3020.31
	E14_merge_peak_1972	chr9	105342722	105344195	3018.49
	E14_merge_peak_1973	chr11	113583740	113584860	3016.85
	E14_merge_peak_1974	chr16	22429855	22431283	3016.26
	E14_merge_peak_1975	chr8	125388934	125391282	3016.25
	E14_merge_peak_1976	chr12	6000789	6001728	3015.43
	E14_merge_peak_1977	chr3	67504299	67505311	3015.42
	E14_merge_peak_1978	chr11	107790759	107792766	3011.07
	E14_merge_peak_1979	chr5	139688174	139689171	3007.86
	E14_merge_peak_1980	chr14	98122578	98123513	3006.26
	E14_merge_peak_1981	chr13	110116640	110117576	3006.07
	E14_merge_peak_1982	chr2	28860590	28861734	3006.02
	E14_merge_peak_1983	chr2	172482555	172485160	3005.59
	E14_merge_peak_1984	chr11	113653858	113655604	3005.26
	E14_merge_peak_1985	chr9	42642321	42643719	3004.28
	E14_merge_peak_1986	chr5	30728613	30729632	3004.22
	E14_merge_peak_1987	chr2	85213516	85214327	3002.72
	E14_merge_peak_1988	chr14	62454516	62456789	3000.05
	E14_merge_peak_1989	chr14	122436573	122437506	2999.13
	E14_merge_peak_1990	chr9	72985016	72986381	2997.54
	E14_merge_peak_1991	chr5	114575083	114577571	2997.06
	E14_merge_peak_1992	chr8	112219263	112220191	2995.46
	E14_merge_peak_1993	chr15	55417056	55418868	2993.23
	E14_merge_peak_1994	chr11	95791517	95792494	2991.37
	E14_merge_peak_1995	chr16	41819972	41820949	2991.34
	E14_merge_peak_1996	chr16	63760990	63761812	2990.94
	E14_merge_peak_1997	chr7	25780786	25783356	2990.09
	E14_merge_peak_1998	chr14	16200792	16201687	2990
[truncated: 30,369 more rows]
