# Supplementary material for: Genome-wide target analysis of NEUROD2 provides new insights into regulation of cortical projection neuron migration and differentiation
Source: BMC Genomics. 2015 Sep 5;16:681. doi: 10.1186/s12864-015-1882-9 (PMC4560887; doi:10.1186/s12864-015-1882-9)
Supplement: Additional file 4: — In this file we list the genome-wide in vivo NEUROD2 target genes. (XLSX 799 kb) [file 12864_2015_1882_MOESM4_ESM.xlsx]

## Sheet: E14_plos_score_ens.txt
	Additional file 4
	Official Gene symbol	Ensembl Gene ID	Normalized Closest Gene Score
	Zfp608	ENSMUST00000064763	101.136
	Igsf21	ENSMUST00000039331	86.6609
	Gins2	ENSMUST00000034278	83.3446
	Gse1	ENSMUST00000180448	81.5821
	Ncor2	ENSMUST00000111398	78.9731
	Prex1	ENSMUST00000036719	77.6614
	Nfia	ENSMUST00000075448	75.2157
	Slc39a11	ENSMUST00000042657	74.5265
	Runx1t1	ENSMUST00000006761	73.5328
	Cdh4	ENSMUST00000000314	72.9213
	Tpt1-ps3	ENSMUST00000074759	72.1706
	Mn1	ENSMUST00000094463	69.6159
	Wwc1	ENSMUST00000018993	68.229
	Wbscr17	ENSMUST00000086023	66.8386
	Tnrc6c	ENSMUST00000026658	66.2086
	Sox11	ENSMUST00000079063	65.9792
	Sulf2	ENSMUST00000109249	64.5575
	Rgma	ENSMUST00000119206	62.1974
	Foxp4	ENSMUST00000113265	61.3246
	Sik1	ENSMUST00000024839	61.2257
	Tle3	ENSMUST00000178113	60.6887
	Myt1l	ENSMUST00000049784	59.0587
	Tox3	ENSMUST00000109621	58.7005
	Parvg	ENSMUST00000023074	58.4785
	Lingo1	ENSMUST00000053568	58.3946
	Insm1	ENSMUST00000089257	57.9076
	Nfib	ENSMUST00000107245	57.4905
	Rps11-ps5	ENSMUST00000117302	57.1614
	Enc1	ENSMUST00000041623	56.7434
	Cdk5r1	ENSMUST00000053413	56.7153
	Foxo6	ENSMUST00000102656	56.4294
	Ttc28	ENSMUST00000156290	55.8231
	Ebf2	ENSMUST00000176161	54.1263
	Tmem178	ENSMUST00000025092	53.9752
	Sez6l	ENSMUST00000075387	53.7338
	Nars2	ENSMUST00000044466	53.5983
	Flrt1	ENSMUST00000113383	52.879
	Epha3	ENSMUST00000064405	52.5973
	Xylt1	ENSMUST00000032892	52.5151
	Ccdc167	ENSMUST00000137079	52.1893
	Cadm1	ENSMUST00000143026	52.1108
	Camk1g	ENSMUST00000016323	51.7921
	Plxna4	ENSMUST00000115096	51.7766
	Zbtb18	ENSMUST00000094276	51.4503
	Celf4	ENSMUST00000115816	51.2484
	Cdh13	ENSMUST00000117160	51.1928
	Frmd4b	ENSMUST00000113355	50.8375
	Sox4	ENSMUST00000067230	50.6374
	Ccdc60	ENSMUST00000050178	50.0235
	Rapgef1	ENSMUST00000102872	49.803
	Rps18-ps2	ENSMUST00000119493	48.873
	Slit1	ENSMUST00000025993	48.7716
	Naa11	ENSMUST00000060265	48.6559
	Vrk1	ENSMUST00000072040	48.3622
	Ntm	ENSMUST00000075069	48.3044
	Auts2	ENSMUST00000161226	48.0718
	Galnt2	ENSMUST00000034458	47.6905
	Gatsl2	ENSMUST00000016088	47.5856
	Kcnab2	ENSMUST00000160884	47.4411
	Plxna2	ENSMUST00000027952	46.9333
	Zfp536	ENSMUST00000176205	46.8132
	MIAT_exon5_3	ENSMUST00000184902	46.721
	TTC28-AS1_4	ENSMUST00000183861	46.7031
	Cplx2	ENSMUST00000026985	46.7014
	Rpl23a-ps13	ENSMUST00000120350	46.2092
	Pja1	ENSMUST00000113792	45.8725
	Trak1	ENSMUST00000045903	45.8671
	Gli2	ENSMUST00000062483	45.8173
	Acsf3	ENSMUST00000015160	45.2733
	Tspan5	ENSMUST00000029800	45.1467
	Clnk	ENSMUST00000171633	45.0733
	Rps24	ENSMUST00000169826	44.5947
	Spink13	ENSMUST00000097557	44.5431
	Med27	ENSMUST00000028139	44.3393
	Ebf1	ENSMUST00000081265	44.0584
	Pipox	ENSMUST00000017597	43.9684
	Tmem179	ENSMUST00000066791	43.8904
	Dscam	ENSMUST00000056102	43.7181
	Ldlrad3	ENSMUST00000058790	43.5779
	Ulk4	ENSMUST00000171923	43.3503
	Lrguk	ENSMUST00000070189	43.106
	Cmpk2	ENSMUST00000020969	42.5423
	Dctd	ENSMUST00000174379	42.5078
	Sorl1	ENSMUST00000060989	42.4815
	Tesc	ENSMUST00000031304	42.3795
	Sema5b	ENSMUST00000120756	42.3254
	AW121686	ENSMUST00000181049	42.266
	Pard3	ENSMUST00000160272	41.9085
	Vamp3	ENSMUST00000030797	41.5882
	Tiam2	ENSMUST00000169838	41.5339
	Tyw5	ENSMUST00000162686	41.4644
	n-R5s88	ENSMUST00000083173	41.2339
	Mrps23	ENSMUST00000024486	41.1874
	Zdhhc25	ENSMUST00000066949	41.1813
	Boc	ENSMUST00000114634	41.0945
	Nfix	ENSMUST00000099070	40.9568
	Rpl36-ps3	ENSMUST00000085720	40.7303
	n-R5s187	ENSMUST00000122769	40.7249
	AU022754	ENSMUST00000180441	40.6844
	Rpl26-ps5	ENSMUST00000077729	40.6487
	Cstad	ENSMUST00000102853	40.528
	AI854517	ENSMUST00000181511	40.2536
	Ubash3b	ENSMUST00000044155	40.1302
	Calm1	ENSMUST00000110082	39.995
	Aldh1b1	ENSMUST00000044384	39.9719
	Epha4	ENSMUST00000027451	39.8699
	Znrf2	ENSMUST00000079869	39.8654
	Map1b	ENSMUST00000064762	39.7823
	Msra	ENSMUST00000067927	39.7186
	Cdkal1	ENSMUST00000140278	39.6941
	Nfatc2	ENSMUST00000109184	39.6531
	Gpr151	ENSMUST00000054738	39.6403
	Fam78b	ENSMUST00000165874	39.3893
	Ctnnb1	ENSMUST00000007130	39.2315
	Ackr3	ENSMUST00000065587	39.2166
	Srebf1	ENSMUST00000020846	39.1117
	Tshz2	ENSMUST00000109159	38.98
	Zfp706	ENSMUST00000078976	38.9376
	Mdga1	ENSMUST00000167190	38.8108
	Krtap4-6	ENSMUST00000100476	38.7151
	Srrm4	ENSMUST00000076124	38.4863
	Sv2b	ENSMUST00000165175	38.4682
	Cacna1c	ENSMUST00000112790	38.4582
	Gsg1l	ENSMUST00000073935	38.3794
	Foxn3	ENSMUST00000085108	38.2804
	Peli2	ENSMUST00000073150	38.2241
	Clmp	ENSMUST00000034522	38.1216
	Top1	ENSMUST00000109468	38.0954
	Lrtm1	ENSMUST00000055662	37.96
	Klhl29	ENSMUST00000020958	37.9477
	Stra6	ENSMUST00000145886	37.9401
	Kif21b	ENSMUST00000075164	37.8897
	Zfhx3	ENSMUST00000043896	37.882
	Cbfa2t2	ENSMUST00000109725	37.8222
	BC034090	ENSMUST00000035914	37.7611
	Traf3ip2	ENSMUST00000019987	37.6615
	Irf2bpl	ENSMUST00000038422	37.6509
	Rpl38-ps2	ENSMUST00000080373	37.6157
	Matn1	ENSMUST00000102576	37.5578
	St3gal4	ENSMUST00000034537	37.5491
	Slc4a3	ENSMUST00000124341	37.4257
	Rnd3	ENSMUST00000017288	37.3904
	Lrpap1	ENSMUST00000030986	37.3346
	Kif26a	ENSMUST00000128402	37.3127
	Bfsp2	ENSMUST00000124310	37.0125
	Ptn	ENSMUST00000101534	37.0035
	Msi2	ENSMUST00000107909	36.8465
	Rbfox3	ENSMUST00000069343	36.7756
	Kdm8	ENSMUST00000033010	36.7119
	Kcnmb1	ENSMUST00000020362	36.6749
	Arid1b	ENSMUST00000115797	36.6621
	Klf7	ENSMUST00000114086	36.5717
	Tuba1a	ENSMUST00000097014	36.5122
	Hbp1	ENSMUST00000172314	36.443
	Tshz3	ENSMUST00000021641	36.3554
	Ak3l2-ps	ENSMUST00000178311	36.2814
	Pou3f3	ENSMUST00000054883	36.2152
	Elavl2	ENSMUST00000102799	36.1792
	Tle4	ENSMUST00000052011	36.1322
	Eno4	ENSMUST00000054280	36.128
	Robo2	ENSMUST00000117785	36.0945
	Ntng2	ENSMUST00000183583	36.0815
	Krtap10-10	ENSMUST00000177672	36.0028
	Rbfox1	ENSMUST00000115841	35.9718
	Tmem117	ENSMUST00000080141	35.922
	Gramd1b	ENSMUST00000119373	35.921
	Ctif	ENSMUST00000165559	35.9073
	Klf13	ENSMUST00000063694	35.7031
	Reep3	ENSMUST00000020023	35.6619
	Fezf2	ENSMUST00000022262	35.6375
	Tcf4	ENSMUST00000114985	35.5629
	Kit	ENSMUST00000144270	35.5409
	Cntn2	ENSMUST00000086521	35.485
	Rasgef1b	ENSMUST00000031276	35.4664
	Sipa1l2	ENSMUST00000108775	35.4659
	Kif26b	ENSMUST00000161017	35.4617
	Wscd1	ENSMUST00000021168	35.0442
	Rnmtl1	ENSMUST00000040577	35.022
	Rybp	ENSMUST00000101118	34.9845
	Mrps27	ENSMUST00000052249	34.885
	AC153944.1	ENSMUST00000183751	34.8804
	Pde10a	ENSMUST00000115715	34.8265
	Unc5a	ENSMUST00000109994	34.7432
	Ralgps1	ENSMUST00000113165	34.6337
	Sox9	ENSMUST00000000579	34.5996
	Nron	ENSMUST00000156297	34.5309
	Klhdc7a	ENSMUST00000105031	34.5102
	Id4	ENSMUST00000021810	34.4797
	Maml3	ENSMUST00000121440	34.4091
	D1Pas1	ENSMUST00000045108	34.3668
	Foxp1	ENSMUST00000176565	34.3648
	Tmem132d	ENSMUST00000044441	34.3077
	Bcl11b	ENSMUST00000066060	34.3025
	Ldoc1l	ENSMUST00000069476	34.0607
	Dap	ENSMUST00000044524	33.9829
	H2af-ps	ENSMUST00000119066	33.9744
	Atxn7l1	ENSMUST00000125192	33.9186
	Trp53i11	ENSMUST00000111266	33.8931
	Fam222a	ENSMUST00000043650	33.7987
	Dab2ip	ENSMUST00000112986	33.7276
	Pam	ENSMUST00000097625	33.6663
	Prdm11	ENSMUST00000111274	33.6178
	Fam49a	ENSMUST00000069005	33.5314
	Pag1	ENSMUST00000161949	33.497
	Cradd	ENSMUST00000053594	33.4859
	n-R5s73	ENSMUST00000122508	33.4613
	Ajap1	ENSMUST00000105646	33.453
	Agap1	ENSMUST00000074945	33.3162
	Tmem66	ENSMUST00000033933	33.3057
	Cbln4	ENSMUST00000087950	33.2015
	Nuak1	ENSMUST00000020220	33.1443
	Disc1	ENSMUST00000117658	33.1124
	Tssc1	ENSMUST00000035657	33.1082
	Trim62	ENSMUST00000035667	33.0554
	Nfasc	ENSMUST00000163770	32.9962
	Robo1	ENSMUST00000023600	32.9925
	Ctnnbl1	ENSMUST00000029178	32.938
	Laptm5	ENSMUST00000151698	32.7092
	Nav2	ENSMUST00000183659	32.6924
	Smarca2	ENSMUST00000025862	32.671
	Elfn2	ENSMUST00000088592	32.6518
	Frmd4a	ENSMUST00000177457	32.5871
	Irx3	ENSMUST00000175795	32.5841
	Gadd45g	ENSMUST00000021903	32.5643
	Parp11	ENSMUST00000112191	32.4562
	Npvf	ENSMUST00000031853	32.4042
	Hs6st1	ENSMUST00000088174	32.3869
	Lyl1	ENSMUST00000037165	32.3741
	Trim2	ENSMUST00000107692	32.3392
	Tbr1	ENSMUST00000048934	32.2872
	Cul1	ENSMUST00000031697	32.2416
	Bach2	ENSMUST00000108180	32.1018
	Zc3h12a	ENSMUST00000036188	32.0956
	Sez6	ENSMUST00000093995	31.9853
	Nnat	ENSMUST00000153739	31.9609
	Sbk1	ENSMUST00000056028	31.9371
	Slc30a10	ENSMUST00000061093	31.8615
	Satb2	ENSMUST00000042857	31.8012
	Cck	ENSMUST00000035120	31.7603
	Akna	ENSMUST00000035724	31.6891
	Chst15	ENSMUST00000080215	31.6463
	Adcyap1r1	ENSMUST00000070756	31.645
	Cbfa2t3	ENSMUST00000127984	31.5944
	Cdhr3	ENSMUST00000095774	31.5615
	Mc3r	ENSMUST00000038532	31.5564
	Ptpru	ENSMUST00000105987	31.5481
	Specc1	ENSMUST00000108709	31.5194
	Fam49b	ENSMUST00000063838	31.4845
	Syt13	ENSMUST00000028648	31.4783
	Lrrc6	ENSMUST00000023006	31.4173
	H3f3a-ps2	ENSMUST00000119544	31.3541
	Prox1	ENSMUST00000175916	31.2258
	Fyn	ENSMUST00000063091	31.1981
	Ppp1r26	ENSMUST00000040324	31.1902
	Cacna2d2	ENSMUST00000168532	31.1652
	Fsip1	ENSMUST00000028821	31.1258
	Chl1	ENSMUST00000066905	31.1125
	Tldc1	ENSMUST00000049156	31.0657
	Adamts18	ENSMUST00000093113	31
	Ccdc88c	ENSMUST00000085096	30.9602
	Rpl38	ENSMUST00000106602	30.9526
	Arhgap21	ENSMUST00000114594	30.9519
	Negr1	ENSMUST00000074015	30.9379
	Bud13	ENSMUST00000074957	30.9259
	Gnaz	ENSMUST00000037813	30.886
	Ankrd55	ENSMUST00000165593	30.8656
	Ntmt1	ENSMUST00000041830	30.8409
	Foxk1	ENSMUST00000072837	30.7892
	Cd83	ENSMUST00000015540	30.7884
	Triqk	ENSMUST00000183345	30.7864
	Mpped1	ENSMUST00000046168	30.7642
	Gap43	ENSMUST00000102817	30.7574
	Arpp21	ENSMUST00000162097	30.7517
	Ndufb9	ENSMUST00000022980	30.728
	Rwdd3	ENSMUST00000106466	30.6771
	Deptor	ENSMUST00000096433	30.571
	Sash1	ENSMUST00000015449	30.5477
	Mef2c	ENSMUST00000005722	30.5332
	Ephb2	ENSMUST00000105845	30.4327
	Plcl1	ENSMUST00000042986	30.4059
	Sdccag8	ENSMUST00000123409	30.3996
	Bcar1	ENSMUST00000166232	30.3322
	Ssbp3	ENSMUST00000030367	30.2637
	Focad	ENSMUST00000097992	30.2473
	Meis2	ENSMUST00000110908	30.2292
	Sdk2	ENSMUST00000041627	30.2018
	Sdk1	ENSMUST00000085774	30.1519
	Pvrl1	ENSMUST00000034510	30.0153
	Znrf4	ENSMUST00000052211	29.9538
	Nav1	ENSMUST00000067414	29.8969
	Ermard	ENSMUST00000097393	29.8701
	Pcdh8	ENSMUST00000039568	29.8532
	Zmiz1	ENSMUST00000162645	29.8434
	Fam109a	ENSMUST00000056654	29.8195
	Kdm2b	ENSMUST00000118027	29.812
	Cblb	ENSMUST00000114471	29.7949
	Gtf3c1	ENSMUST00000055506	29.6913
	Trpc7	ENSMUST00000109871	29.6893
	Plcb4	ENSMUST00000134310	29.4783
	Dpysl5	ENSMUST00000114729	29.4738
	RP23-32A8.1	ENSMUST00000184587	29.4373
	Ttc7	ENSMUST00000041110	29.432
	Taf4a	ENSMUST00000041618	29.4043
	Adrb1	ENSMUST00000038949	29.3914
	Gas2	ENSMUST00000129604	29.3378
	Usp46	ENSMUST00000119154	29.3316
	Vat1	ENSMUST00000040430	29.3116
	Lrp8	ENSMUST00000143601	29.3009
	Igsf3	ENSMUST00000043983	29.266
	Slc25a13	ENSMUST00000015256	29.2463
	Pmepa1	ENSMUST00000036248	29.1947
	Efnb1	ENSMUST00000052839	29.0901
	Bcor	ENSMUST00000043441	29.0349
	Med13l	ENSMUST00000100816	29.0348
	Cd40	ENSMUST00000017799	29.0268
	Il9r	ENSMUST00000145401	29.0116
	Plcb1	ENSMUST00000110116	28.9561
	Tbcel	ENSMUST00000066148	28.8857
	Nrp1	ENSMUST00000026917	28.7589
	Cacna2d1	ENSMUST00000039370	28.7573
	Shb	ENSMUST00000061986	28.5762
	Limch1	ENSMUST00000118242	28.5731
	n-R5s196	ENSMUST00000083136	28.5341
	Fam53b	ENSMUST00000097998	28.4706
	Mad1l1	ENSMUST00000031534	28.4189
	Zfp36l1	ENSMUST00000021552	28.3981
	Prpf18	ENSMUST00000035721	28.3706
	Pdzrn3	ENSMUST00000075994	28.3112
	Med10	ENSMUST00000022089	28.2483
	Ccdc177	ENSMUST00000073251	28.1979
	Chd6	ENSMUST00000039782	28.0712
	Wdr95	ENSMUST00000110502	28.0627
	Rnf144a	ENSMUST00000062149	28.0268
	Cdh11	ENSMUST00000075190	28.0038
	Prdm8	ENSMUST00000112959	27.9998
	Mroh5	ENSMUST00000151999	27.9948
	Camk2n1	ENSMUST00000050918	27.9725
	Hes1	ENSMUST00000023171	27.9537
	Fzd1	ENSMUST00000054294	27.9222
	Ntrk3	ENSMUST00000039431	27.9113
	Lphn2	ENSMUST00000106128	27.8767
	Dll1	ENSMUST00000014917	27.8389
	Cux1	ENSMUST00000176745	27.837
	Gpatch2l	ENSMUST00000071106	27.7858
	Zc3h12c	ENSMUST00000165519	27.7751
	Celsr2	ENSMUST00000090558	27.7361
	Kazn	ENSMUST00000155023	27.7006
	Edn2	ENSMUST00000030384	27.697
	Nek6	ENSMUST00000054234	27.648
	Rhbdl3	ENSMUST00000017836	27.6215
	Sepn1	ENSMUST00000060435	27.6183
	Spsb4	ENSMUST00000055433	27.5971
	Dst	ENSMUST00000183034	27.5956
	Vash1	ENSMUST00000021681	27.5359
	Hivep2	ENSMUST00000015645	27.4369
	Tcf20	ENSMUST00000109510	27.4345
	DAOA-AS1_1	ENSMUST00000183717	27.4049
	Cnr1	ENSMUST00000057188	27.3947
	Smad7	ENSMUST00000026999	27.2619
	Actl10	ENSMUST00000104928	27.2474
	Zfp462	ENSMUST00000098070	27.238
	RP23-304I16.1	ENSMUST00000184994	27.2369
	Nrg1	ENSMUST00000073884	27.1847
	Dbpht2	ENSMUST00000072100	27.1331
	Mical2	ENSMUST00000050149	27.1123
	Dact1	ENSMUST00000061273	27.0469
	Astn2	ENSMUST00000068214	27.0389
	Vstm2l	ENSMUST00000109523	26.9555
	Srgap3	ENSMUST00000088373	26.8865
	Traf3	ENSMUST00000117269	26.7603
	Iqsec1	ENSMUST00000101151	26.739
	Epha5	ENSMUST00000053733	26.7231
	Cep85l	ENSMUST00000095691	26.7202
	Sp3	ENSMUST00000102689	26.6698
	Rps6-ps4	ENSMUST00000059249	26.6128
	Pde9a	ENSMUST00000047168	26.5903
	Tmem2	ENSMUST00000025663	26.5779
	Murc	ENSMUST00000030033	26.5365
	Redrum	ENSMUST00000181269	26.5149
	Btbd11	ENSMUST00000105307	26.5041
	Akt3	ENSMUST00000111159	26.4958
	Snx11	ENSMUST00000021246	26.48
	Tenm4	ENSMUST00000107162	26.4722
	Coro2b	ENSMUST00000048043	26.4713
	Cdon	ENSMUST00000119129	26.4658
	Cxcr4	ENSMUST00000052172	26.4334
	Ddit4l	ENSMUST00000053855	26.4263
	Baiap2	ENSMUST00000106233	26.4236
	Ccdc85c	ENSMUST00000136175	26.4143
	Atp5o	ENSMUST00000159295	26.4117
	Rnft2	ENSMUST00000121369	26.3737
	Ccdc54	ENSMUST00000062439	26.3352
	Ppap2b	ENSMUST00000064139	26.2884
	Prkce	ENSMUST00000097275	26.2734
	Tpra1	ENSMUST00000055022	26.2644
	Cux2	ENSMUST00000111752	26.2427
	AC096625.1	ENSMUST00000184277	26.2144
	Pdzrn4	ENSMUST00000169942	26.2027
	Add2	ENSMUST00000032069	26.1951
	Hs3st4	ENSMUST00000106437	26.185
	Ankrd50	ENSMUST00000120875	26.1584
	Rragc	ENSMUST00000030399	26.1087
	Atp8a2	ENSMUST00000080368	26.0635
	Ncoa1	ENSMUST00000085814	26.049
	Ebf3	ENSMUST00000033378	26.0323
	Smad1	ENSMUST00000066091	26.0202
	Mvb12b	ENSMUST00000041555	26.0043
	Adamtsl3	ENSMUST00000173287	25.9932
	Trib2	ENSMUST00000020922	25.96
	Rere	ENSMUST00000105682	25.9345
	Ptchd2	ENSMUST00000047720	25.929
	Elfn1	ENSMUST00000050519	25.8737
	Mtss1	ENSMUST00000080371	25.8735
	Rab3c	ENSMUST00000167824	25.7497
	Lypd6b	ENSMUST00000028103	25.7492
	Fam19a5	ENSMUST00000068088	25.7398
	Dach1	ENSMUST00000071533	25.7215
	Grik3	ENSMUST00000030676	25.7082
	Schip1	ENSMUST00000169909	25.7017
	Coro1c	ENSMUST00000004646	25.7015
	Phykpl	ENSMUST00000167797	25.591
	Bai1	ENSMUST00000042035	25.5287
	Chd9	ENSMUST00000048665	25.5265
	Neurl1b	ENSMUST00000053020	25.4852
	Kat6b	ENSMUST00000069648	25.4679
	Olig3	ENSMUST00000053225	25.4664
	Fos	ENSMUST00000021674	25.4509
	Nfe2l3	ENSMUST00000005103	25.3785
	Wwox	ENSMUST00000004756	25.3645
	Ndrg1	ENSMUST00000005256	25.3488
	Ank3	ENSMUST00000182884	25.3378
	Kcnn3	ENSMUST00000000811	25.251
	Skap2	ENSMUST00000078214	25.2381
	Neurod1	ENSMUST00000041099	25.197
	Chst11	ENSMUST00000040110	25.1965
	Irf2bp2	ENSMUST00000054960	25.1697
	Tram1l1	ENSMUST00000058994	25.1535
	Podxl	ENSMUST00000026698	25.1134
	Scgn	ENSMUST00000021770	25.0732
	AY702102	ENSMUST00000087964	25.0522
	Klf4	ENSMUST00000107619	25.0058
	Tmco5	ENSMUST00000028834	24.9795
	Rpl31-ps22	ENSMUST00000117961	24.9269
	Cep164	ENSMUST00000117194	24.8949
	Arnt2	ENSMUST00000085077	24.8772
	Zfp521	ENSMUST00000025288	24.8256
	Prss52	ENSMUST00000022537	24.8199
	Cyp11a1	ENSMUST00000034874	24.8164
	Ttc12	ENSMUST00000055096	24.814
	Chn2	ENSMUST00000046856	24.8063
	Gtf2f2	ENSMUST00000088922	24.797
	Xxylt1	ENSMUST00000055389	24.7852
	Fbxw11	ENSMUST00000076383	24.7686
	C8b	ENSMUST00000031663	24.7513
	RP23-230F2.8	ENSMUST00000184062	24.662
	Aff3	ENSMUST00000039827	24.6178
	Tmem132c	ENSMUST00000119026	24.545
	Cyp7b1	ENSMUST00000035625	24.5423
	Fat4	ENSMUST00000061260	24.4991
	Nhlh2	ENSMUST00000066187	24.4535
	Ier5	ENSMUST00000055322	24.441
	Celf2	ENSMUST00000002176	24.3797
	Prr5	ENSMUST00000171460	24.3443
	Fam168a	ENSMUST00000049053	24.3388
	Mgat5b	ENSMUST00000103027	24.3323
	Zmiz1os1	ENSMUST00000156682	24.2326
	Gpr56	ENSMUST00000179619	24.2315
	Arl4c	ENSMUST00000051236	24.2283
	Nfam1	ENSMUST00000100377	24.2075
	Klf9	ENSMUST00000036884	24.1987
	Lrrn2	ENSMUST00000027706	24.1732
	Sox2	ENSMUST00000099151	24.1423
	Lmo1	ENSMUST00000036992	24.1351
	Rps12l2	ENSMUST00000182321	24.1256
	Parva	ENSMUST00000033030	24.1186
	Nxph3	ENSMUST00000058866	24.1139
	Apc	ENSMUST00000115781	24.0842
	Cbln1	ENSMUST00000034076	24.0601
	Stxbp6	ENSMUST00000120531	24.0452
	AA645442	ENSMUST00000156020	24.0058
	Hspa9	ENSMUST00000025217	23.9915
	Mocs1	ENSMUST00000024797	23.9585
	Mfap3	ENSMUST00000108849	23.9264
	Ttc39b	ENSMUST00000102823	23.9153
	Btg2	ENSMUST00000020692	23.8754
	Bahcc1	ENSMUST00000044985	23.8743
	Wisp1	ENSMUST00000005255	23.8711
	Smug1	ENSMUST00000064067	23.8562
	Commd9	ENSMUST00000028584	23.8454
	Ccdc33	ENSMUST00000098682	23.8139
	Ncam1	ENSMUST00000166811	23.8101
	Abcd2	ENSMUST00000069511	23.8098
	Scn3b	ENSMUST00000049941	23.7699
	Lhx1	ENSMUST00000018842	23.7638
	AI849053	ENSMUST00000181021	23.7483
	Lrfn2	ENSMUST00000046254	23.7348
	Rpl17-ps1	ENSMUST00000119156	23.7232
	Dnah9	ENSMUST00000080665	23.671
	Tomm20	ENSMUST00000179857	23.6565
	Derl1	ENSMUST00000022993	23.6306
	Prdm16	ENSMUST00000097759	23.6145
	Socs5	ENSMUST00000041369	23.6075
	n-R5s48	ENSMUST00000122482	23.6075
	Marcks	ENSMUST00000092584	23.533
	Zfp703	ENSMUST00000127097	23.5027
	Ptprt	ENSMUST00000109443	23.4688
	Cpxm2	ENSMUST00000033149	23.4489
	Dyrk2	ENSMUST00000004281	23.44
	Cuedc1	ENSMUST00000018522	23.4325
	Nrp2	ENSMUST00000075144	23.4323
	Skor1	ENSMUST00000116613	23.4136
	Inpp5a	ENSMUST00000106098	23.4114
	Ypel1	ENSMUST00000035682	23.393
	Fgfr1	ENSMUST00000179592	23.3807
	Lrrtm1	ENSMUST00000020400	23.3801
	Dtx1	ENSMUST00000031607	23.3738
	Cacng5	ENSMUST00000039071	23.3589
	Disp1	ENSMUST00000003035	23.3574
	Id2	ENSMUST00000020974	23.3147
	Csrnp3	ENSMUST00000122912	23.3137
	Nrep	ENSMUST00000168890	23.3019
	Dscaml1	ENSMUST00000034592	23.2785
	Apba2	ENSMUST00000032732	23.2415
	Zfp507	ENSMUST00000061586	23.178
	Rag2	ENSMUST00000044031	23.1202
	Kcnh2	ENSMUST00000036092	23.0997
	Ftl2	ENSMUST00000118517	23.0425
	Tshz1	ENSMUST00000060303	22.9883
	Lzts1	ENSMUST00000185176	22.9839
	n-R5s45	ENSMUST00000122592	22.9825
	Kirrel3	ENSMUST00000115148	22.9775
	Cd276	ENSMUST00000165365	22.946
	Arap3	ENSMUST00000042944	22.9357
	U7	ENSMUST00000184022	22.9201
	B4galt5	ENSMUST00000109221	22.907
	Dusp14	ENSMUST00000018792	22.8443
	Zhx2	ENSMUST00000096430	22.8428
	St6galnac3	ENSMUST00000064460	22.836
	Magi1	ENSMUST00000055224	22.8329
	Tbc1d16	ENSMUST00000036113	22.7869
	Kctd21	ENSMUST00000054107	22.7856
	Opa1	ENSMUST00000160597	22.7677
	Itpk1	ENSMUST00000046518	22.7642
	Sorcs3	ENSMUST00000078880	22.7307
	Tspan14	ENSMUST00000047652	22.7294
	Tnrc18	ENSMUST00000151477	22.7242
	Atp5g3	ENSMUST00000018914	22.7038
	Tgfbr1	ENSMUST00000007757	22.6974
	Efcab10	ENSMUST00000020878	22.6925
	Neo1	ENSMUST00000068664	22.6837
	n-R5s171	ENSMUST00000104128	22.6768
	Wscd2	ENSMUST00000094452	22.6619
	Pgbd5	ENSMUST00000172566	22.6526
	Bcl7a	ENSMUST00000120593	22.6462
	Grm4	ENSMUST00000118161	22.6301
	Calm2	ENSMUST00000040440	22.6225
	Klf3	ENSMUST00000165536	22.611
	Fchsd2	ENSMUST00000032931	22.5648
	Galnt18	ENSMUST00000106663	22.5355
	Btrc	ENSMUST00000111936	22.4976
	Nhlh1	ENSMUST00000059794	22.4909
	Jarid2	ENSMUST00000173246	22.4636
	Parvb	ENSMUST00000023072	22.439
	Smok4a	ENSMUST00000144015	22.4065
	Fzd7	ENSMUST00000114246	22.4017
	Ptma	ENSMUST00000045897	22.3945
	Prkg2	ENSMUST00000161490	22.3754
	SOX2OT_exon4	ENSMUST00000184690	22.3445
	Map3k1	ENSMUST00000109267	22.3439
	Hspg2	ENSMUST00000030547	22.3181
	Wee2	ENSMUST00000038907	22.3103
	Emx1	ENSMUST00000045942	22.31
	Trim32	ENSMUST00000107366	22.2985
	Zmynd8	ENSMUST00000177633	22.2877
	Neurod6	ENSMUST00000044767	22.2778
	Rbm19	ENSMUST00000031590	22.2421
	Zfpm1	ENSMUST00000054052	22.2203
	Tbc1d2	ENSMUST00000084621	22.2009
	Tbc1d22a	ENSMUST00000063414	22.1356
	Ube2e3	ENSMUST00000028398	22.1251
	Sox6	ENSMUST00000166877	22.1184
	Pxdn	ENSMUST00000122328	22.071
	Sobp	ENSMUST00000040275	22.0664
	Tmem177	ENSMUST00000037906	22.0531
	Tmtc1	ENSMUST00000100772	22.0489
	Cln8	ENSMUST00000027554	22.0365
	Ccser1	ENSMUST00000126214	22.0305
	Nfyb	ENSMUST00000130911	22.0296
	Ezr	ENSMUST00000064234	22.0244
	Ifltd1	ENSMUST00000148739	22.0158
	Ptpro	ENSMUST00000167679	21.9879
	Tle1	ENSMUST00000074216	21.9867
	Creb5	ENSMUST00000047450	21.9863
	Map2k6	ENSMUST00000100260	21.9258
	Chmp6	ENSMUST00000026434	21.8931
	Evl	ENSMUST00000077735	21.8571
	Hmcn2	ENSMUST00000113532	21.8569
	Opcml	ENSMUST00000115243	21.8445
	Casz1	ENSMUST00000122222	21.825
	Dhx15	ENSMUST00000031061	21.8231
	Nefm	ENSMUST00000111089	21.8202
	Nrn1	ENSMUST00000037623	21.7463
	Fam64a	ENSMUST00000021164	21.7264
	Fam92b	ENSMUST00000048786	21.7078
	Ntsr1	ENSMUST00000029084	21.7021
	Frem1	ENSMUST00000107230	21.6922
	Thap1	ENSMUST00000036807	21.6866
	Nos1	ENSMUST00000142742	21.6846
	Rtn4r	ENSMUST00000059589	21.6809
	Ppp1r16b	ENSMUST00000052927	21.6618
	Rras2	ENSMUST00000069449	21.6605
	Sox1	ENSMUST00000180353	21.6576
	Rpl35a-ps6	ENSMUST00000148282	21.6567
	Fbxl18	ENSMUST00000110766	21.6527
	Snx30	ENSMUST00000030080	21.6336
	Jakmip1	ENSMUST00000043794	21.6306
	Myo10	ENSMUST00000110457	21.6212
	Grin2c	ENSMUST00000106554	21.5656
	Grik4	ENSMUST00000114865	21.5497
	Krtap12-1	ENSMUST00000092370	21.5142
	Cxxc5	ENSMUST00000060722	21.5039
	Cer1	ENSMUST00000048430	21.4727
	Smim20	ENSMUST00000121042	21.4655
	Sort1	ENSMUST00000102632	21.4637
	Eif1b	ENSMUST00000007139	21.4468
	Cdh26	ENSMUST00000108912	21.4458
	Nhsl1	ENSMUST00000159299	21.4267
	Tgfb2	ENSMUST00000045288	21.3945
	Nuak2	ENSMUST00000082125	21.3891
	Lonrf1	ENSMUST00000065297	21.375
	Kcng1	ENSMUST00000109191	21.3731
	Sall1	ENSMUST00000034090	21.364
	Nin	ENSMUST00000021468	21.3284
	Igsf11	ENSMUST00000023478	21.3118
	Pcdh19	ENSMUST00000167944	21.3051
	Sox5	ENSMUST00000141102	21.3003
	Pabpn1l	ENSMUST00000093059	21.2901
	Slc24a2	ENSMUST00000107157	21.2765
	Arhgef10l	ENSMUST00000069623	21.2629
	Lrrc4	ENSMUST00000171353	21.2485
	Zfp423	ENSMUST00000109655	21.2123
	Map2k3	ENSMUST00000019076	21.1794
	Ptprk	ENSMUST00000166468	21.168
	Shf	ENSMUST00000125826	21.1355
	Rai2	ENSMUST00000112338	21.1052
	Chd3	ENSMUST00000108661	21.0563
	Allc	ENSMUST00000020965	21.0519
	Gpm6a	ENSMUST00000033915	21.0459
	Bcl11a	ENSMUST00000109516	21.021
	Arntl	ENSMUST00000047321	21.0169
	Rin3	ENSMUST00000056950	20.9869
	Nsg2	ENSMUST00000020537	20.9868
	Sh3gl2	ENSMUST00000107189	20.9786
	Fam110a	ENSMUST00000062047	20.9566
	Vwa5b1	ENSMUST00000030533	20.9559
	Trim8	ENSMUST00000026008	20.9455
	Commd7	ENSMUST00000071852	20.9341
	Prim2	ENSMUST00000027312	20.9296
	Dpf1	ENSMUST00000049977	20.9156
	Vwa8	ENSMUST00000040990	20.9086
	Siah3	ENSMUST00000164848	20.8981
	Foxg1	ENSMUST00000179669	20.8907
	Fam43a	ENSMUST00000059078	20.8901
	Mxd4	ENSMUST00000042701	20.8839
	Irs1	ENSMUST00000069799	20.8793
	Rplp1	ENSMUST00000008036	20.8704
	Ptk2	ENSMUST00000110036	20.8618
	Galc	ENSMUST00000021390	20.8419
	Usp6nl	ENSMUST00000114937	20.8259
	Ppp2r2c	ENSMUST00000031003	20.8229
	Mapkap1	ENSMUST00000147337	20.8161
	Hivep3	ENSMUST00000106307	20.6506
	Cttnbp2	ENSMUST00000090601	20.6502
	Nkd1	ENSMUST00000034086	20.6425
	Card11	ENSMUST00000085786	20.6354
	Chd7	ENSMUST00000051558	20.6241
	Fbxw8	ENSMUST00000049474	20.6131
	Gria2	ENSMUST00000075316	20.5971
	Usp24	ENSMUST00000165709	20.5767
	Tprg	ENSMUST00000056087	20.5638
	Diap1	ENSMUST00000115634	20.5463
	Cmklr1	ENSMUST00000047936	20.5454
	Qrfp	ENSMUST00000057407	20.5383
	Scn11a	ENSMUST00000070617	20.5242
	n-R5s195	ENSMUST00000082891	20.5125
	Itgb5	ENSMUST00000115028	20.4752
	Lrig1	ENSMUST00000032105	20.4686
	Prdm2	ENSMUST00000105778	20.4553
	Ppp1r13b	ENSMUST00000054815	20.4524
	Plxnc1	ENSMUST00000099337	20.4378
	Cmc1	ENSMUST00000044220	20.4321
	Rheb	ENSMUST00000030787	20.4102
	Srcin1	ENSMUST00000107596	20.3956
	Casp14	ENSMUST00000005488	20.3294
	Iqgap2	ENSMUST00000068603	20.3243
	Tmem161b	ENSMUST00000057495	20.3165
	Hdac11	ENSMUST00000041736	20.2969
	Nuf2	ENSMUST00000111368	20.273
	Fcnb	ENSMUST00000028179	20.265
	Nrcam	ENSMUST00000110748	20.2635
	Cog1	ENSMUST00000018805	20.2439
	Lep	ENSMUST00000069789	20.2434
	Mgst2	ENSMUST00000099106	20.2063
	Rpl7a-ps11	ENSMUST00000087025	20.1979
	Sergef	ENSMUST00000033127	20.184
	n-R5s179	ENSMUST00000122564	20.1693
	Lpin1	ENSMUST00000067124	20.1683
	Daam1	ENSMUST00000085299	20.099
	Nedd4l	ENSMUST00000163516	20.0833
	BC052040	ENSMUST00000166472	20.0635
	Upp2	ENSMUST00000071543	20.0609
	Chst8	ENSMUST00000078686	20.0559
	Tmem150c	ENSMUST00000063192	20.0311
	Setbp1	ENSMUST00000161465	20.0209
	Auh	ENSMUST00000021913	20.0093
	Tyrp1	ENSMUST00000006151	19.9998
	Smim15	ENSMUST00000095458	19.9669
	Cotl1	ENSMUST00000034285	19.9659
	Sh3rf1	ENSMUST00000034060	19.9573
	Phlpp1	ENSMUST00000061047	19.9394
	Rftn1	ENSMUST00000044503	19.9169
	Olfm1	ENSMUST00000100244	19.9167
	Tmpo	ENSMUST00000105293	19.9041
	Nfic	ENSMUST00000105321	19.8858
	Banp	ENSMUST00000170857	19.8848
	Hnrnpa3	ENSMUST00000111962	19.8847
	Pcnx	ENSMUST00000021567	19.8743
	Psmd14	ENSMUST00000028278	19.8539
	Hdac4	ENSMUST00000008995	19.8322
	Tlr5	ENSMUST00000110997	19.766
	Abhd17c	ENSMUST00000117085	19.7655
	Dpp4	ENSMUST00000047812	19.7531
	Spg20	ENSMUST00000044116	19.7491
	Neurod2	ENSMUST00000041685	19.7469
	Hmgb4	ENSMUST00000053830	19.7455
	Rpl14	ENSMUST00000165532	19.7049
	Cap2	ENSMUST00000021802	19.6502
	AB041803	ENSMUST00000115107	19.622
	Enpp7	ENSMUST00000092373	19.6213
	Tamm41	ENSMUST00000032461	19.6204
	Wdr11	ENSMUST00000084519	19.6121
	Mcfd2	ENSMUST00000024963	19.6068
	Ank2	ENSMUST00000182594	19.6036
	Tmem242	ENSMUST00000005053	19.5915
	Tox	ENSMUST00000039987	19.5737
	Galnt14	ENSMUST00000024858	19.5668
	Cdh22	ENSMUST00000065438	19.566
	Snai1	ENSMUST00000052631	19.5614
	BC024582	ENSMUST00000126225	19.5485
	Agpat4	ENSMUST00000024594	19.5483
	Itga4	ENSMUST00000099972	19.5244
	Stk40	ENSMUST00000116286	19.5185
	Vac14	ENSMUST00000034190	19.5155
	Bicd1	ENSMUST00000086829	19.5057
	Pgpep1l	ENSMUST00000032770	19.4942
	Psmg4	ENSMUST00000147632	19.4891
	Pdrg1	ENSMUST00000150545	19.4842
	Eif4e3	ENSMUST00000032151	19.4734
	F2rl2	ENSMUST00000022182	19.4609
	Rhbdd1	ENSMUST00000027322	19.4296
	Egln3	ENSMUST00000039516	19.4203
	Tlr2	ENSMUST00000029623	19.4125
	Gpr39	ENSMUST00000027581	19.4014
	Zhx1	ENSMUST00000110168	19.3876
	B3galnt1	ENSMUST00000061826	19.3663
	Efnb2	ENSMUST00000001319	19.3606
	Btg1	ENSMUST00000038377	19.3433
	Krtap4-8	ENSMUST00000107439	19.3302
	Sgsm1	ENSMUST00000048112	19.3059
	Prickle1	ENSMUST00000048982	19.2876
	Aipl1	ENSMUST00000048207	19.2808
	Galnt15	ENSMUST00000022460	19.2589
	Sec14l1	ENSMUST00000021177	19.2538
	Ssx2ip	ENSMUST00000106153	19.2514
	Dab1	ENSMUST00000106827	19.2422
	Galnt3	ENSMUST00000028378	19.2241
	Sema6a	ENSMUST00000115449	19.1952
	Xkr6	ENSMUST00000119973	19.1929
	Rps6ka5	ENSMUST00000043599	19.1674
	Txn2	ENSMUST00000005487	19.1286
	Ccm2l	ENSMUST00000127898	19.1252
	Psmd7	ENSMUST00000044106	19.0938
	Vps8	ENSMUST00000115397	19.0929
	Ghrh	ENSMUST00000126630	19.072
	Grhl2	ENSMUST00000022895	19.0682
	Tmc3	ENSMUST00000039317	19.0444
	Slc35f1	ENSMUST00000105473	19.0319
	Ccrn4l	ENSMUST00000023849	19.0188
	Engase	ENSMUST00000135383	18.996
	Nckap5	ENSMUST00000094609	18.9747
	Anks1b	ENSMUST00000183156	18.924
	Ttll11	ENSMUST00000112976	18.8903
	Fam114a2	ENSMUST00000020831	18.8862
	Aste1	ENSMUST00000035181	18.8704
	Tbc1d7	ENSMUST00000021797	18.8647
	Dusp8	ENSMUST00000039926	18.8641
	Lyrm9	ENSMUST00000147875	18.8576
	Bdh1	ENSMUST00000089759	18.8546
	Kcnj6	ENSMUST00000095873	18.8512
	Clic4	ENSMUST00000037099	18.8444
	Sema4b	ENSMUST00000032754	18.8334
	Abtb1	ENSMUST00000032169	18.8329
	Jazf1	ENSMUST00000074541	18.8142
	Sipa1l3	ENSMUST00000085809	18.7945
	Rora	ENSMUST00000034766	18.789
	Tspan18	ENSMUST00000111265	18.7719
	Rbfox2	ENSMUST00000048145	18.7061
	n-R5s42	ENSMUST00000082697	18.7004
	Ldb2	ENSMUST00000070748	18.6992
	Ccdc68	ENSMUST00000043929	18.693
	Crb2	ENSMUST00000050372	18.672
	Helb	ENSMUST00000020449	18.6645
	Fam101a	ENSMUST00000036109	18.6635
	Ppm1h	ENSMUST00000067918	18.6548
	Nell2	ENSMUST00000166170	18.6221
	Gpr3	ENSMUST00000105911	18.6087
	Nr2f2	ENSMUST00000089565	18.5982
	Slc29a4	ENSMUST00000058418	18.5977
	Fhad1	ENSMUST00000105780	18.5862
	Adpgk	ENSMUST00000026266	18.551
	Sema4d	ENSMUST00000021900	18.5496
	Ntsr2	ENSMUST00000111064	18.5269
	Ccdc6	ENSMUST00000147545	18.5139
	Kctd3	ENSMUST00000085678	18.4782
	Grb2	ENSMUST00000021090	18.4766
	Slc29a1	ENSMUST00000171847	18.476
	Ak4	ENSMUST00000102780	18.4528
	Zfyve21	ENSMUST00000021714	18.452
	BC039966	ENSMUST00000141582	18.4306
	Uaca	ENSMUST00000050183	18.4163
	Gab1	ENSMUST00000034150	18.4081
	Pitpnm2	ENSMUST00000162812	18.3993
	Cd47	ENSMUST00000084838	18.3861
	Serp2	ENSMUST00000064517	18.3736
	Ccdc129	ENSMUST00000044729	18.3691
	Ppp2r2b	ENSMUST00000025377	18.3445
	Cecr5	ENSMUST00000075303	18.303
	Abr	ENSMUST00000072740	18.2789
	Ddx20	ENSMUST00000090680	18.2633
	Dusp6	ENSMUST00000020118	18.2622
	Gk2	ENSMUST00000059657	18.2577
	Map3k4	ENSMUST00000089058	18.2427
	Medag	ENSMUST00000093110	18.2057
	Gtdc1	ENSMUST00000130991	18.2001
	Rpl31-ps15	ENSMUST00000181857	18.1807
	Scarna3a	ENSMUST00000158911	18.1767
	Maf	ENSMUST00000069009	18.1703
	Ncald	ENSMUST00000090150	18.1636
	Rptor	ENSMUST00000026671	18.1588
	Enho	ENSMUST00000127306	18.1571
	Adcy5	ENSMUST00000114913	18.1456
	Pkdcc	ENSMUST00000170794	18.1215
	Hspa12a	ENSMUST00000066285	18.1105
	Ptprz1	ENSMUST00000090568	18.1035
	Ankrd32	ENSMUST00000151524	18.0933
	Tns3	ENSMUST00000020695	18.0888
	Ctdsp2	ENSMUST00000105256	18.0758
	Rfx3	ENSMUST00000046898	18.0734
	Snap25	ENSMUST00000028727	18.069
	Rpl30-ps8	ENSMUST00000076166	18.0623
	Fau-ps1	ENSMUST00000119675	18.0609
	Cntnap4	ENSMUST00000118171	18.0594
	Nsun7	ENSMUST00000031109	18.0548
	C79798	ENSMUST00000131588	18.042
	Stk39	ENSMUST00000102715	18.0391
	Lmnb1	ENSMUST00000025486	18.0312
	Ccdc41os1	ENSMUST00000181906	18.0212
	Zfp516	ENSMUST00000171238	18.006
	Pard3b	ENSMUST00000075374	17.9912
	Syn2	ENSMUST00000009538	17.978
	Sdc3	ENSMUST00000070478	17.9538
	Dph6	ENSMUST00000102542	17.9532
	Epha7	ENSMUST00000029964	17.9409
	Agk	ENSMUST00000031977	17.9119
	Elk3	ENSMUST00000008542	17.8909
	Pcdh9	ENSMUST00000068992	17.8865
	Oit1	ENSMUST00000022269	17.8778
	Fhl2	ENSMUST00000008280	17.866
	Timm22	ENSMUST00000021203	17.8453
	Dnajb12	ENSMUST00000147914	17.8311
	Sypl	ENSMUST00000076698	17.8177
	Vrk2	ENSMUST00000078362	17.8111
	Vps37b	ENSMUST00000040967	17.8062
	Agtrap	ENSMUST00000030865	17.7711
	T2	ENSMUST00000163578	17.7671
	Cdh6	ENSMUST00000036439	17.7644
	AC154801.1	ENSMUST00000184367	17.7212
	Olfm4	ENSMUST00000088735	17.7184
	Lemd1	ENSMUST00000112357	17.7157
	L1td1	ENSMUST00000154279	17.6971
	Piwil1	ENSMUST00000086056	17.6772
	Qk	ENSMUST00000097414	17.6485
	Ly86	ENSMUST00000021860	17.6409
	Snd1	ENSMUST00000167201	17.6278
	Csrp2	ENSMUST00000020403	17.624
	Dixdc1	ENSMUST00000121634	17.6217
	Zfand3	ENSMUST00000057897	17.6013
	Bcl2l11	ENSMUST00000110341	17.542
	P4ha2	ENSMUST00000093107	17.5349
	E2f1	ENSMUST00000103145	17.5027
	Psd2	ENSMUST00000115716	17.4923
	Ablim1	ENSMUST00000156316	17.4842
	Fbln2	ENSMUST00000041544	17.4746
	Mmadhc	ENSMUST00000102769	17.4677
	Ncs1	ENSMUST00000000199	17.4586
	Cldn14	ENSMUST00000050962	17.4392
	Slc6a6	ENSMUST00000032185	17.4391
	Tpt1-ps2	ENSMUST00000120548	17.4171
	Klhl25	ENSMUST00000171155	17.4054
	Spata13	ENSMUST00000160973	17.403
	Rufy1	ENSMUST00000020643	17.3312
	ZEB2_AS1_1	ENSMUST00000184091	17.3234
	Fam110b	ENSMUST00000126564	17.3159
	Serpinb8	ENSMUST00000000514	17.3047
	Nr2f1	ENSMUST00000091458	17.2999
	H2afy3	ENSMUST00000070786	17.2919
	Hebp2	ENSMUST00000020000	17.2735
	Mpdz	ENSMUST00000107262	17.2611
	Itga6	ENSMUST00000133124	17.254
	Tmem71	ENSMUST00000048372	17.2411
	Palmd	ENSMUST00000040097	17.2315
	Itgb1	ENSMUST00000090006	17.2136
	Wnt9a	ENSMUST00000000128	17.2127
	Fmnl2	ENSMUST00000049483	17.1823
	Rpl6	ENSMUST00000031617	17.1797
	Mro	ENSMUST00000136473	17.1716
	Slit3	ENSMUST00000069837	17.152
	BC046401	ENSMUST00000155786	17.1513
	Coro2a	ENSMUST00000107756	17.1449
	Ggact	ENSMUST00000110679	17.1439
	Golga7b	ENSMUST00000122375	17.1434
	Neurog2	ENSMUST00000029587	17.1419
	Tmem178b	ENSMUST00000180886	17.1379
	Zdhhc21	ENSMUST00000030110	17.1056
	Cacna2d4	ENSMUST00000037434	17.1018
	Slc1a7	ENSMUST00000106713	17.0994
	Ppapdc3	ENSMUST00000057423	17.0591
	Asic1	ENSMUST00000023758	17.055
	Tmem220	ENSMUST00000061786	17.0425
	Lrrtm3	ENSMUST00000105439	17.0414
	Rcor2	ENSMUST00000066646	17.0314
	Celsr1	ENSMUST00000016172	17.0294
	Rerg	ENSMUST00000032347	17.0237
	Cabp1	ENSMUST00000112113	17.0184
	Asic2	ENSMUST00000066197	17.0103
	D19Ertd737e	ENSMUST00000065286	17.0008
	Snora26	ENSMUST00000175614	16.9875
	Trit1	ENSMUST00000147165	16.9841
	Extl3	ENSMUST00000022550	16.9823
	Dapk1	ENSMUST00000077453	16.967
	Wasf3	ENSMUST00000016143	16.9667
	Usp25	ENSMUST00000023580	16.9647
	Dclk2	ENSMUST00000029719	16.9415
	Apoh	ENSMUST00000133383	16.9125
	Cryaa	ENSMUST00000019192	16.9099
	Adamtsl1	ENSMUST00000107178	16.9084
	Slc6a17	ENSMUST00000169449	16.9071
	Rps14	ENSMUST00000025511	16.9031
	Sdhaf1	ENSMUST00000098586	16.8934
	Zfand5	ENSMUST00000025659	16.8868
	Nab1	ENSMUST00000069792	16.877
	n-R5s84	ENSMUST00000122591	16.8693
	Cd24a	ENSMUST00000058714	16.8329
	Tenm3	ENSMUST00000033965	16.8264
	Col16a1	ENSMUST00000044565	16.8079
	Psd3	ENSMUST00000038959	16.7878
	Wnt7a	ENSMUST00000032180	16.7829
	Ahdc1	ENSMUST00000105916	16.7741
	Fgf12	ENSMUST00000100024	16.7689
	Clvs1	ENSMUST00000038841	16.7537
	Acpl2	ENSMUST00000120101	16.7499
	Kdm6b	ENSMUST00000094077	16.7237
	Enoph1	ENSMUST00000031268	16.72
	Hmcn1	ENSMUST00000137197	16.7152
	RP23-399K8.5	ENSMUST00000184325	16.6967
	Cacybp	ENSMUST00000014370	16.6514
	Ntn4	ENSMUST00000020204	16.6454
	H1f0	ENSMUST00000180086	16.6408
	Trim36	ENSMUST00000037011	16.6385
	Uncx	ENSMUST00000172997	16.6351
	Dhx35	ENSMUST00000109478	16.6333
	Snx10	ENSMUST00000049152	16.6214
	Pepd	ENSMUST00000075068	16.6151
	Ralgps2	ENSMUST00000172057	16.6139
	Rbpsuh-ps1	ENSMUST00000119456	16.6124
	Smarcd3	ENSMUST00000144995	16.6093
	Ap1ar	ENSMUST00000051737	16.6062
	Reln	ENSMUST00000161356	16.5889
	Eya2	ENSMUST00000088132	16.5656
	Slc41a2	ENSMUST00000039956	16.5633
	Ppif	ENSMUST00000125881	16.5465
	Shank2	ENSMUST00000105902	16.5443
	Cdkn2aipnl	ENSMUST00000102763	16.525
	Slc35b4	ENSMUST00000019143	16.5216
	Rab8b	ENSMUST00000041139	16.5002
	Bcas1	ENSMUST00000109152	16.4959
	Crtc3	ENSMUST00000122255	16.4861
	Cry2	ENSMUST00000090559	16.4761
	Clstn2	ENSMUST00000035027	16.4587
	Tbc1d21	ENSMUST00000040217	16.4576
	Snord65	ENSMUST00000104269	16.454
	Arhgap15	ENSMUST00000112824	16.4456
	Pdp1	ENSMUST00000108297	16.4446
	Ephb1	ENSMUST00000035129	16.444
	Dcdc2c	ENSMUST00000020963	16.43
	Dner	ENSMUST00000049126	16.4049
	Arl4d	ENSMUST00000039388	16.3988
	Mpp6	ENSMUST00000166318	16.3872
	Rps11-ps4	ENSMUST00000062226	16.3787
	Grid1	ENSMUST00000043349	16.3718
	Fam171b	ENSMUST00000051454	16.3539
	NAMA_2	ENSMUST00000184188	16.2888
	Emid1	ENSMUST00000062821	16.2592
	D6Ertd474e	ENSMUST00000100817	16.2511
	Leo1	ENSMUST00000048937	16.2471
	Chmp4b	ENSMUST00000151668	16.2361
	Atoh8	ENSMUST00000042646	16.2338
	Mmd2	ENSMUST00000037048	16.2282
	Dcp1b	ENSMUST00000112777	16.2273
	Ralgapa2	ENSMUST00000109986	16.227
	Hook1	ENSMUST00000030306	16.227
	Rps6ka2	ENSMUST00000024575	16.2154
	Tenm2	ENSMUST00000102801	16.1854
	Lmo2	ENSMUST00000170926	16.1533
	Soga1	ENSMUST00000069098	16.139
	Rnf182	ENSMUST00000059986	16.136
	Enox1	ENSMUST00000022589	16.1326
	Asphd2	ENSMUST00000031291	16.1285
	Man2a1	ENSMUST00000086723	16.1115
	Crim1	ENSMUST00000112498	16.1018
	Vipr1	ENSMUST00000035115	16.0904
	Atp6v0a1	ENSMUST00000044721	16.0823
	Fam134b	ENSMUST00000022881	16.0753
	Aatk	ENSMUST00000150730	16.071
	Tnik	ENSMUST00000159236	16.0604
	Zfp36l2	ENSMUST00000060366	16.0361
	Mcf2l	ENSMUST00000095456	16.0313
	Rgs6	ENSMUST00000101234	16.0286
	Fam84b	ENSMUST00000100635	16.0244
	Exoc4	ENSMUST00000052266	16.0198
	Slc6a11	ENSMUST00000032451	16.0124
	Phactr1	ENSMUST00000128646	15.9967
	Phlda1	ENSMUST00000164773	15.9931
	Grid2ip	ENSMUST00000110733	15.9901
	Dnajc7	ENSMUST00000014339	15.9726
	Lamp5	ENSMUST00000057503	15.9627
	Cldn26	ENSMUST00000023400	15.9583
	Cebpg	ENSMUST00000130491	15.945
	Chchd5	ENSMUST00000035481	15.9237
	Nptx1	ENSMUST00000026670	15.9182
	Impg2	ENSMUST00000069936	15.9111
	Cdh2	ENSMUST00000025166	15.9076
	Hmga2	ENSMUST00000159699	15.9026
	Nr4a3	ENSMUST00000030025	15.8507
	Mgll	ENSMUST00000113585	15.8507
	Psmb2	ENSMUST00000030642	15.8281
	D19Bwg1357e	ENSMUST00000076219	15.8002
	Acvr1c	ENSMUST00000028178	15.7894
	Fabp5	ENSMUST00000029046	15.783
	Lbr	ENSMUST00000005003	15.7771
	C1qa	ENSMUST00000046285	15.7716
	Kcnd3	ENSMUST00000098761	15.7698
	Iqch	ENSMUST00000042322	15.7626
	Lamc1	ENSMUST00000027752	15.7504
	Vwa3b	ENSMUST00000117172	15.7365
	Rbms1	ENSMUST00000028347	15.7031
	Rxra	ENSMUST00000077257	15.6993
	Tspan9	ENSMUST00000112173	15.6984
	Pard6b	ENSMUST00000052125	15.6974
	Ppp2r3a	ENSMUST00000075941	15.6937
	Ptgfrn	ENSMUST00000102694	15.6928
	Sphkap	ENSMUST00000160953	15.6893
	Mnd1	ENSMUST00000047368	15.6758
	Rcvrn	ENSMUST00000021290	15.6737
	Siglech	ENSMUST00000154933	15.6713
	Cerk	ENSMUST00000044332	15.6684
	Slc44a1	ENSMUST00000102911	15.6659
	Atrnl1	ENSMUST00000077282	15.6653
	Sema6d	ENSMUST00000103241	15.6621
	Rpl21-ps10	ENSMUST00000071237	15.6599
	Fancc	ENSMUST00000159024	15.6519
	Ankrd44	ENSMUST00000179030	15.6462
	Tcp11	ENSMUST00000043925	15.6412
	Igfbpl1	ENSMUST00000044297	15.6374
	Jmy	ENSMUST00000065537	15.6357
	Gucy1b2	ENSMUST00000022501	15.6243
	Kalrn	ENSMUST00000114961	15.6218
	Srgap2	ENSMUST00000097588	15.6187
	Ttc30a1	ENSMUST00000099994	15.6102
	Glyctk	ENSMUST00000112543	15.6085
	Chn1	ENSMUST00000180045	15.6067
	Ccp110	ENSMUST00000106557	15.6041
	Aqp6	ENSMUST00000023754	15.6039
	Cnih3	ENSMUST00000027795	15.5963
	Meis1	ENSMUST00000185131	15.594
	Il12a	ENSMUST00000029345	15.5822
	Amer2	ENSMUST00000022561	15.5785
	Rai1	ENSMUST00000149770	15.5527
	Optc	ENSMUST00000153617	15.5512
	Ufm1	ENSMUST00000146598	15.5499
	Cdca2	ENSMUST00000150006	15.5393
	Tcp10a	ENSMUST00000095726	15.5337
	Foxl1	ENSMUST00000181609	15.5298
	Paqr3	ENSMUST00000069453	15.5286
	Gipr	ENSMUST00000094790	15.5251
	Lix1	ENSMUST00000115576	15.5128
	Cxcl14	ENSMUST00000021970	15.5058
	Cdh12	ENSMUST00000075132	15.4971
	Krtap5-1	ENSMUST00000084413	15.4881
	Gxylt1	ENSMUST00000049484	15.487
	Otud7a	ENSMUST00000058476	15.4864
	Tango2	ENSMUST00000115628	15.4756
	Tspan2	ENSMUST00000029451	15.4752
	Btbd3	ENSMUST00000128656	15.4643
	Faim	ENSMUST00000035038	15.4604
	Hspb8	ENSMUST00000036991	15.4558
	Cadps	ENSMUST00000067491	15.4469
	Rpl10-ps1	ENSMUST00000119438	15.4373
	Map7	ENSMUST00000116259	15.435
	Sdcbp	ENSMUST00000108374	15.4325
	Gsdmd	ENSMUST00000023238	15.4295
	Fto	ENSMUST00000069718	15.4203
	Arrdc3	ENSMUST00000159690	15.4139
	Rpl21-ps13	ENSMUST00000072532	15.4096
	Nsun3	ENSMUST00000143314	15.4049
	Sh3kbp1	ENSMUST00000112456	15.4029
	Wnt7b	ENSMUST00000023015	15.402
	Chdh	ENSMUST00000067620	15.3851
	Ubiad1	ENSMUST00000051633	15.3684
	Abcc12	ENSMUST00000129898	15.3635
	Bpgm	ENSMUST00000045372	15.3369
	Dcdc5	ENSMUST00000122388	15.3353
	Mgat4a	ENSMUST00000151952	15.3195
	Ypel2	ENSMUST00000018571	15.3094
	Mycn	ENSMUST00000043396	15.3083
	Kmt2e	ENSMUST00000094962	15.3078
	Ppib	ENSMUST00000034947	15.3065
	Kcnk1	ENSMUST00000046765	15.3025
	Ankrd6	ENSMUST00000084748	15.2947
	Frrs1l	ENSMUST00000053681	15.285
	Ppp1r9a	ENSMUST00000035813	15.2567
	Plxnd1	ENSMUST00000015511	15.2555
	Slc8a1	ENSMUST00000163123	15.2485
	Islr	ENSMUST00000041477	15.2457
	Antxr2	ENSMUST00000031281	15.2424
	Ncdn	ENSMUST00000030637	15.2391
	Ier2	ENSMUST00000060427	15.2377
	Sec16b	ENSMUST00000086130	15.2316
	Kcnk9	ENSMUST00000044624	15.2308
	Ano6	ENSMUST00000071874	15.2181
	Kif16b	ENSMUST00000043589	15.2047
	Srek1	ENSMUST00000074616	15.1848
	Slc17a6	ENSMUST00000032710	15.1804
	Mab21l1	ENSMUST00000075422	15.1782
	Drd1a	ENSMUST00000021932	15.1744
	Tob1	ENSMUST00000041589	15.1629
	Spata19	ENSMUST00000034473	15.1474
	Nbas	ENSMUST00000042953	15.1257
	Rasl11b	ENSMUST00000051937	15.1235
	Osbpl5	ENSMUST00000020411	15.095
	Btbd9	ENSMUST00000168787	15.0846
	Pdgfc	ENSMUST00000029652	15.0729
	Asph	ENSMUST00000108339	15.0718
	Gtf2a1	ENSMUST00000021345	15.0644
	Rgmb	ENSMUST00000170578	15.0633
	Cables2	ENSMUST00000108891	15.0487
	Abcc3	ENSMUST00000178136	15.0483
	n-R5s188	ENSMUST00000122646	15.0397
	Bcl2	ENSMUST00000112751	15.012
	Dock1	ENSMUST00000084488	15.0084
	Copz2	ENSMUST00000018816	14.9969
	Bcl2l1	ENSMUST00000007803	14.9926
	Rgs3	ENSMUST00000065870	14.9791
	Eya1	ENSMUST00000027066	14.968
	Arid3b	ENSMUST00000164010	14.9607
	Fkbp14	ENSMUST00000133446	14.9565
	Csf3r	ENSMUST00000106162	14.94
	Vsx2	ENSMUST00000021665	14.9381
	Gphn	ENSMUST00000052472	14.9371
	Fam181b	ENSMUST00000051179	14.933
	Slc25a51	ENSMUST00000116341	14.9202
	Mfng	ENSMUST00000018313	14.9073
	Fgf18	ENSMUST00000020507	14.8961
	Ghrhr	ENSMUST00000063578	14.8896
	Rps6kc1	ENSMUST00000159624	14.8837
	Bmp6	ENSMUST00000171970	14.8828
	Htr6	ENSMUST00000105802	14.8822
	Adamts20	ENSMUST00000035342	14.8736
	Tox2	ENSMUST00000109428	14.8734
	Zdhhc14	ENSMUST00000089185	14.8689
	Ccdc90b	ENSMUST00000085017	14.8684
	Exoc2	ENSMUST00000021785	14.8586
	Lmx1b	ENSMUST00000041730	14.8406
	Sel1l3	ENSMUST00000031090	14.8324
	Evc2	ENSMUST00000056365	14.8284
	Parp1	ENSMUST00000027777	14.8265
	Srrm3	ENSMUST00000144211	14.8253
	Usp3	ENSMUST00000127569	14.7988
	Hmgb1-ps9	ENSMUST00000179479	14.7937
	St8sia5	ENSMUST00000079618	14.7926
	Nipal2	ENSMUST00000040791	14.7906
	Efhd2	ENSMUST00000036854	14.7877
	Smarca4	ENSMUST00000098948	14.783
	Ptprf	ENSMUST00000049074	14.7821
	Cdh8	ENSMUST00000155527	14.776
	Slc7a5	ENSMUST00000045557	14.7711
	Cdk5rap2	ENSMUST00000144099	14.7682
	Dagla	ENSMUST00000039327	14.7668
	Slc1a3	ENSMUST00000005493	14.7624
	Mafa	ENSMUST00000062002	14.7528
	Kcnq3	ENSMUST00000070256	14.7505
	Pgap1	ENSMUST00000097739	14.7484
	Arrdc4	ENSMUST00000048068	14.7439
	Slc25a48	ENSMUST00000021971	14.7415
	Tmem53	ENSMUST00000062824	14.7115
	Pex10	ENSMUST00000103180	14.7088
	Scarb1	ENSMUST00000086075	14.6919
	Mgat5	ENSMUST00000038361	14.6911
	A3galt2	ENSMUST00000106077	14.6781
	Dntt	ENSMUST00000112200	14.6671
	Epb4.1l4b	ENSMUST00000095076	14.6616
	Rab44	ENSMUST00000087942	14.6542
	Zfhx2	ENSMUST00000036328	14.6507
	Zadh2	ENSMUST00000060223	14.6496
	Fam20a	ENSMUST00000155559	14.6437
	Pou3f2	ENSMUST00000178174	14.6312
	Pcdh1	ENSMUST00000160721	14.6184
	Stt3b	ENSMUST00000035010	14.6156
	Casq2	ENSMUST00000029454	14.6134
	Yrdc	ENSMUST00000102628	14.6131
	Ddit4	ENSMUST00000020308	14.6016
	Gadd45a	ENSMUST00000043098	14.5949
	Amz1	ENSMUST00000060918	14.5794
	Ythdf1	ENSMUST00000037299	14.5728
	Cabp7	ENSMUST00000009219	14.5682
	Chrna1	ENSMUST00000028515	14.5626
	Rph3al	ENSMUST00000121287	14.552
	Adc	ENSMUST00000119354	14.545
	Nmur2	ENSMUST00000037682	14.5422
	Tbc1d8	ENSMUST00000054462	14.5422
	Camk2b	ENSMUST00000109813	14.5322
	Smarcd2	ENSMUST00000021052	14.5292
	Galr1	ENSMUST00000065224	14.5277
	Dgki	ENSMUST00000101532	14.5243
	Pdlim3	ENSMUST00000034053	14.5226
	Rfx7	ENSMUST00000093820	14.5223
	Sema7a	ENSMUST00000043059	14.5222
	Gfra1	ENSMUST00000026076	14.506
	Syt1	ENSMUST00000064054	14.5059
	Dlgap4	ENSMUST00000169464	14.5035
	Ryr3	ENSMUST00000080673	14.4867
	Shmt2	ENSMUST00000026470	14.4788
	Kif6	ENSMUST00000162854	14.4787
	Fsd2	ENSMUST00000042318	14.4776
	Nap1l5	ENSMUST00000059539	14.4647
	Dstyk	ENSMUST00000045110	14.464
	Dct	ENSMUST00000022725	14.462
	Timp3	ENSMUST00000020234	14.4599
	Ndst1	ENSMUST00000169273	14.4581
	Stat3	ENSMUST00000103114	14.4468
	Mocs3	ENSMUST00000099071	14.4465
	Rpl36a-ps3	ENSMUST00000120093	14.4406
	Syt7	ENSMUST00000073899	14.4025
	Eed	ENSMUST00000107234	14.3939
	Robo3	ENSMUST00000115038	14.3882
	Mrps11	ENSMUST00000032840	14.3875
	Tspear	ENSMUST00000092368	14.3864
	Atp1a3	ENSMUST00000080882	14.3854
	Sgol1	ENSMUST00000024736	14.3784
	Nkain3	ENSMUST00000119374	14.3746
	Fuca1	ENSMUST00000030434	14.362
	Tubb3	ENSMUST00000071134	14.3589
	Slmo1	ENSMUST00000025411	14.3538
	Dirc2	ENSMUST00000023554	14.351
	Calcoco1	ENSMUST00000023818	14.348
	U4	ENSMUST00000184937	14.3463
	Ccdc12	ENSMUST00000019803	14.3434
	Zbtb7c	ENSMUST00000058997	14.3264
	Rps19-ps11	ENSMUST00000160308	14.3259
	Slc2a13	ENSMUST00000109283	14.3131
	Serinc2	ENSMUST00000120126	14.3122
	Osbpl8	ENSMUST00000095310	14.3091
	Sorbs2	ENSMUST00000171337	14.2902
	Fgfr2	ENSMUST00000124096	14.2846
	Nhlrc3	ENSMUST00000130348	14.2714
	Nipal1	ENSMUST00000087212	14.2691
	D8Ertd82e	ENSMUST00000110492	14.2499
	Herc3	ENSMUST00000041401	14.2467
	Phox2b	ENSMUST00000012664	14.2333
	Scamp1	ENSMUST00000022197	14.2206
	Syf2	ENSMUST00000030622	14.2169
	Rasgef1c	ENSMUST00000063444	14.201
	Rab11b-ps2	ENSMUST00000178377	14.2002
	Acer2	ENSMUST00000128712	14.1988
	Stard5	ENSMUST00000117410	14.1958
	Homer2	ENSMUST00000026922	14.1948
	Ccnh	ENSMUST00000022030	14.1928
	Rps16-ps3	ENSMUST00000179126	14.1906
	Mpg	ENSMUST00000020528	14.1901
	Irx5	ENSMUST00000034184	14.1859
	Nol4	ENSMUST00000097651	14.1754
	Hes5	ENSMUST00000049621	14.173
	D7Ertd443e	ENSMUST00000094002	14.1668
	Slc17a7	ENSMUST00000085374	14.164
	Lrrc10b	ENSMUST00000171400	14.1547
	Sertad4	ENSMUST00000155579	14.1532
	Mfap4	ENSMUST00000064783	14.1486
	Polr3b	ENSMUST00000077175	14.1322
	Snx20	ENSMUST00000034087	14.1195
	Ccin	ENSMUST00000095107	14.1042
	Fstl4	ENSMUST00000036796	14.0976
	Egr3	ENSMUST00000035908	14.0884
	Sdhb	ENSMUST00000010007	14.0756
	Ndnl2	ENSMUST00000094331	14.0687
	Tnr	ENSMUST00000111669	14.0687
	Ubl4b	ENSMUST00000052853	14.0676
	Syne3	ENSMUST00000067005	14.0644
	Sh3bgrl2	ENSMUST00000113215	14.0642
	Mapre2	ENSMUST00000170802	14.0448
	Lnx1	ENSMUST00000117388	14.043
	Add1	ENSMUST00000114338	14.0391
	Rps10	ENSMUST00000114881	14.0367
	Hunk	ENSMUST00000065856	14.0351
	Suds3	ENSMUST00000166397	14.0341
	Adamts7	ENSMUST00000167122	14.0232
	Sfxn5	ENSMUST00000045846	14.0059
	Lemd2	ENSMUST00000055117	14.0029
	Adar	ENSMUST00000098924	14.0015
	Amfr	ENSMUST00000053766	14.0014
	Dtd1	ENSMUST00000028917	14.0012
	B4galt1	ENSMUST00000030121	13.9987
	Cask	ENSMUST00000115438	13.9965
	Pef1	ENSMUST00000118199	13.9901
	Lnp	ENSMUST00000111993	13.98
	Sla	ENSMUST00000164163	13.9704
	Mphosph9	ENSMUST00000031344	13.9662
	Notch1	ENSMUST00000028288	13.9608
	Prdm13	ENSMUST00000144160	13.9558
	Bcr	ENSMUST00000164107	13.9555
	Cyfip2	ENSMUST00000093165	13.9507
	Ppard	ENSMUST00000002320	13.9479
	Odc1	ENSMUST00000171737	13.9411
	Ywhag	ENSMUST00000055808	13.9366
	Arap2	ENSMUST00000076623	13.918
	Nfil3	ENSMUST00000071065	13.912
	Dnajb5	ENSMUST00000037872	13.8958
	Phf12	ENSMUST00000049167	13.8831
	Eif3h	ENSMUST00000022925	13.8754
	Rimkla	ENSMUST00000049994	13.8717
	Oraov1	ENSMUST00000128057	13.8704
	Sfswap	ENSMUST00000053737	13.8697
	Gria1	ENSMUST00000036315	13.8633
	Arf6	ENSMUST00000050063	13.8618
	Zfp618	ENSMUST00000107415	13.8462
	Pyroxd2	ENSMUST00000076505	13.8393
	Dpysl2	ENSMUST00000022629	13.8294
	Map3k5	ENSMUST00000095806	13.8194
	Nol11	ENSMUST00000106757	13.8159
	Ptprd	ENSMUST00000107287	13.8116
	Dclk1	ENSMUST00000054237	13.8106
	Pcp4	ENSMUST00000061739	13.8077
	Ptch2	ENSMUST00000030443	13.8039
	Abcg1	ENSMUST00000024829	13.7994
	Tead1	ENSMUST00000059768	13.7955
	Adrm1	ENSMUST00000061437	13.7881
	Iqck	ENSMUST00000106547	13.7863
	Pcnxl2	ENSMUST00000047239	13.7825
	Prkar1b	ENSMUST00000110890	13.7754
	Slc4a5	ENSMUST00000113900	13.7733
	Asic4	ENSMUST00000113577	13.7671
	Socs7	ENSMUST00000045540	13.7603
	Kctd6	ENSMUST00000022272	13.7522
	Eomes	ENSMUST00000035020	13.7498
	Zfp280b	ENSMUST00000061617	13.7395
	Scml1	ENSMUST00000136860	13.7323
	Samd14	ENSMUST00000055947	13.7259
	Psapl1	ENSMUST00000052224	13.7246
	Tex36	ENSMUST00000033275	13.7222
	Dupd1	ENSMUST00000073870	13.7196
	Btbd8	ENSMUST00000094541	13.717
	Ccdc115	ENSMUST00000042493	13.6974
	Echdc3	ENSMUST00000042658	13.6922
	Gfra4	ENSMUST00000110240	13.6883
	Rps11-ps3	ENSMUST00000117608	13.6863
	Ctxn3	ENSMUST00000091892	13.6836
	Orai1	ENSMUST00000121652	13.6823
	Map3k13	ENSMUST00000042065	13.6805
	Pmfbp1	ENSMUST00000034162	13.6702
	Naglu	ENSMUST00000001802	13.6656
	Tmem182	ENSMUST00000114765	13.6553
	Hmg20a	ENSMUST00000034879	13.6534
	Islr2	ENSMUST00000114144	13.6517
	Lrrc16a	ENSMUST00000072889	13.6487
	Srsf5	ENSMUST00000094693	13.6391
	Zcchc2	ENSMUST00000119166	13.638
	Nck2	ENSMUST00000114744	13.6307
	Krtap4-16	ENSMUST00000107437	13.6298
	Anxa2	ENSMUST00000034756	13.6285
	Dlk1	ENSMUST00000056110	13.6206
	Kcnk13	ENSMUST00000160413	13.6203
	AI427809	ENSMUST00000123127	13.6127
	Map6	ENSMUST00000122101	13.6087
	Map10	ENSMUST00000053078	13.5947
	Plch2	ENSMUST00000135665	13.5534
	Mrpl38	ENSMUST00000106439	13.5489
	Atp6v0e	ENSMUST00000015719	13.5471
	Inhbb	ENSMUST00000038765	13.5457
	Prom1	ENSMUST00000171543	13.5453
	Stab2	ENSMUST00000035288	13.5416
	Hcn4	ENSMUST00000034889	13.5397
	Aldh4a1	ENSMUST00000039818	13.5371
	Tex35	ENSMUST00000121911	13.5185
	Trim42	ENSMUST00000035026	13.5169
	Rtkn2	ENSMUST00000068994	13.514
	Dcc	ENSMUST00000114943	13.499
	Bai2	ENSMUST00000120204	13.4947
	Plcl2	ENSMUST00000043938	13.4922
	Sla2	ENSMUST00000029164	13.4846
	Slc35b1	ENSMUST00000021243	13.4744
	Pdgfa	ENSMUST00000110896	13.4733
	Foxp2	ENSMUST00000115477	13.468
	Gas7	ENSMUST00000108681	13.4666
	Ormdl3	ENSMUST00000052919	13.4662
	Mamstr	ENSMUST00000098455	13.4654
	Mctp1	ENSMUST00000125209	13.4576
	Kansl2-ps	ENSMUST00000181818	13.4485
	Wdr4	ENSMUST00000171171	13.4411
	Rnf165	ENSMUST00000026494	13.438
	Chsy3	ENSMUST00000080721	13.4313
	Mat2b	ENSMUST00000101347	13.4251
	Mxra7	ENSMUST00000021170	13.4244
	Csrp1	ENSMUST00000097561	13.4225
	Myo1b	ENSMUST00000046390	13.4203
	Mex3b	ENSMUST00000082237	13.4153
	St6galnac5	ENSMUST00000044278	13.4083
	Scn8a	ENSMUST00000082209	13.4052
	Tmem29	ENSMUST00000173996	13.4022
	Prkag2	ENSMUST00000030784	13.3788
	Clrn1	ENSMUST00000055636	13.3722
	Eif4g3	ENSMUST00000084215	13.3673
	B3gat1	ENSMUST00000159799	13.3639
	Hdac5	ENSMUST00000107151	13.3634
	Bicc1	ENSMUST00000143791	13.3619
	AA387200	ENSMUST00000147463	13.3498
	Trim45	ENSMUST00000106980	13.3427
	Dhrs7	ENSMUST00000021512	13.3383
	Uck2	ENSMUST00000027839	13.3376
	Dmrta2	ENSMUST00000061187	13.3155
	Apbb2	ENSMUST00000159786	13.3131
	Mrgbp	ENSMUST00000169630	13.3109
	Slc5a3	ENSMUST00000113975	13.3011
	lincRNA-p21_1	ENSMUST00000183758	13.2956
	Psat1	ENSMUST00000162416	13.2935
	Edem3	ENSMUST00000059498	13.2927
	Lphn1	ENSMUST00000141158	13.2862
	n-R5s182	ENSMUST00000083889	13.2735
	Dok5	ENSMUST00000029075	13.259
	Bhlhe23	ENSMUST00000108878	13.2496
	Disp2	ENSMUST00000110846	13.2468
	Fbxo7	ENSMUST00000130320	13.2467
	Nkx6-3	ENSMUST00000071588	13.2456
	Gpr156	ENSMUST00000061274	13.2441
	Nrxn2	ENSMUST00000113462	13.2422
	Csf1	ENSMUST00000014743	13.2246
	Nhs	ENSMUST00000087085	13.2149
	Mis12	ENSMUST00000048807	13.2039
	Lman1	ENSMUST00000143990	13.2014
	Rpl9-ps7	ENSMUST00000140507	13.2011
	Emp1	ENSMUST00000154270	13.2002
	Cwc22	ENSMUST00000111824	13.1952
	Il1r2	ENSMUST00000027243	13.1939
	Arf2	ENSMUST00000057921	13.1843
	Chchd3	ENSMUST00000066379	13.1832
	Sowahb	ENSMUST00000061328	13.1759
	Ppp1r9b	ENSMUST00000038696	13.1753
	n-R5s7	ENSMUST00000083755	13.1717
	Ptprj	ENSMUST00000168621	13.1697
	Tfap2c	ENSMUST00000030391	13.1565
	Rpl29-ps5	ENSMUST00000164794	13.1467
	Sestd1	ENSMUST00000102659	13.1462
	Prpsap1	ENSMUST00000106391	13.1398
	n-R5s185	ENSMUST00000083953	13.131
	Rars	ENSMUST00000018992	13.1301
	Ctnnd2	ENSMUST00000081728	13.1295
	Pacrg	ENSMUST00000041463	13.124
	Rims2	ENSMUST00000082054	13.1226
	Adss	ENSMUST00000016105	13.1017
	Akap10	ENSMUST00000102650	13.079
	Klhl3	ENSMUST00000160860	13.0735
	Phf20	ENSMUST00000037401	13.0688
	SNORA62	ENSMUST00000184264	13.062
	Dicer1	ENSMUST00000041987	13.0453
	Ubc	ENSMUST00000156249	13.0453
	Hemk1	ENSMUST00000035196	13.0429
	Rgs16	ENSMUST00000027748	13.0361
	Tank	ENSMUST00000112502	13.0244
	Pnmal2	ENSMUST00000094807	13.0225
	Cyp46a1	ENSMUST00000021684	13.0192
	Dhx32	ENSMUST00000063669	13.0177
	E2f6	ENSMUST00000020908	13.0135
	Tmem232	ENSMUST00000086722	13.0095
	Efna4	ENSMUST00000029674	13.0001
	Ptprg	ENSMUST00000022264	12.9995
	Mprip	ENSMUST00000072031	12.9981
	Spry2	ENSMUST00000022709	12.9941
	Fam126a	ENSMUST00000101513	12.9921
	Myoz3	ENSMUST00000056533	12.9897
	Tmc5	ENSMUST00000121715	12.9881
	Otub1	ENSMUST00000025679	12.9872
	Pla2g2c	ENSMUST00000105808	12.9772
	Nxn	ENSMUST00000021204	12.974
	AI606181	ENSMUST00000099454	12.9714
	Afap1	ENSMUST00000064571	12.9642
	Xkr7	ENSMUST00000037235	12.9604
	Katnal1	ENSMUST00000147473	12.9536
	Grm2	ENSMUST00000023959	12.9433
	Chat	ENSMUST00000070125	12.9394
	Ubl3	ENSMUST00000079324	12.9259
	Mki67	ENSMUST00000033310	12.923
	Gtsf1l	ENSMUST00000094653	12.9139
	Rtn4	ENSMUST00000078830	12.9117
	Dusp4	ENSMUST00000033930	12.8982
	Rasa3	ENSMUST00000117551	12.8954
	Tmem132b	ENSMUST00000031446	12.8861
	Armc1	ENSMUST00000029125	12.8726
	Slc7a2	ENSMUST00000057784	12.871
	Lfng	ENSMUST00000031555	12.8672
	Socs3	ENSMUST00000054002	12.8667
	Dnajc15	ENSMUST00000022590	12.8646
	Tmem211	ENSMUST00000086615	12.864
	Farp1	ENSMUST00000026635	12.8541
	Tor2a	ENSMUST00000009707	12.8512
	Pitpnb	ENSMUST00000086635	12.8459
	Bod1	ENSMUST00000058060	12.8429
	Lsm6	ENSMUST00000130325	12.8413
	Tgfbr3	ENSMUST00000031224	12.8407
	Plcxd2	ENSMUST00000130481	12.8304
	Bmper	ENSMUST00000071982	12.8072
	Slc2a2	ENSMUST00000029240	12.8051
	Ksr1	ENSMUST00000018478	12.8014
	Grik2	ENSMUST00000105487	12.7951
	Usp8	ENSMUST00000028841	12.7834
	Rpl28-ps4	ENSMUST00000170447	12.7754
	BC028471	ENSMUST00000147034	12.7752
	Samsn1	ENSMUST00000114240	12.7733
	Efna1	ENSMUST00000118587	12.7616
	Xylt2	ENSMUST00000116349	12.7463
	Acbd6	ENSMUST00000035560	12.7443
	Elp6	ENSMUST00000068071	12.7391
	Sln	ENSMUST00000048485	12.7386
	Zbtb14	ENSMUST00000112674	12.729
	Vapb	ENSMUST00000067530	12.728
	Dguok	ENSMUST00000014698	12.7279
	Wdr25	ENSMUST00000167816	12.7279
	Lypd1	ENSMUST00000159417	12.7228
	Slc20a1	ENSMUST00000028880	12.7186
	Kat2b	ENSMUST00000000724	12.713
	Sec24d	ENSMUST00000047923	12.7105
	Rpl31	ENSMUST00000086535	12.7017
	Sybu	ENSMUST00000110269	12.6981
	Hsd17b7	ENSMUST00000027989	12.6833
	F2r	ENSMUST00000059193	12.6818
	Tanc1	ENSMUST00000037526	12.6792
	Arhgef28	ENSMUST00000109426	12.6779
	Gng2	ENSMUST00000160013	12.6691
	Smc2	ENSMUST00000102915	12.6625
	Itgbl1	ENSMUST00000049681	12.6593
	Tubb2b	ENSMUST00000075774	12.6353
	Id3	ENSMUST00000008016	12.6332
	Slc24a4	ENSMUST00000159329	12.6233
	AC113095.1	ENSMUST00000183711	12.6122
	Slc25a24	ENSMUST00000029477	12.6068
	Arl6ip5	ENSMUST00000044681	12.595
	Fam196b	ENSMUST00000165963	12.5926
	Mitf	ENSMUST00000043637	12.5898
	Slc12a8	ENSMUST00000121925	12.5898
	Dusp18	ENSMUST00000055931	12.5885
	Chrd	ENSMUST00000153299	12.5686
	Fam117a	ENSMUST00000037502	12.5616
	Tlx3	ENSMUST00000037746	12.5581
	Hlcs	ENSMUST00000163193	12.5506
	Ap5m1	ENSMUST00000037473	12.5484
	Mylip	ENSMUST00000038275	12.5468
	Plcb2	ENSMUST00000102524	12.546
	Tex29	ENSMUST00000033909	12.5345
	Baz2b	ENSMUST00000112550	12.5251
	Zfp664	ENSMUST00000141533	12.4987
	Trnp1	ENSMUST00000125541	12.4985
	Hid1	ENSMUST00000106542	12.4918
	Insig1	ENSMUST00000059155	12.4899
	Aftph	ENSMUST00000035350	12.4826
	Dhx30	ENSMUST00000142911	12.4767
	Commd3	ENSMUST00000171845	12.476
	Map2	ENSMUST00000114015	12.4534
	Ppp2r5e	ENSMUST00000021447	12.4517
	Esrrb	ENSMUST00000116402	12.4483
	Gcg	ENSMUST00000102733	12.4474
	Cnst	ENSMUST00000040706	12.4467
	Morc2a	ENSMUST00000093389	12.4434
	RP23-387F1.3	ENSMUST00000183782	12.4355
	Slc44a5	ENSMUST00000089948	12.4197
	Nlrp1c-ps	ENSMUST00000171546	12.4117
	Prokr2	ENSMUST00000110157	12.4097
	Cited2	ENSMUST00000038107	12.3973
	Dock4	ENSMUST00000037488	12.3942
	Msrb3	ENSMUST00000092143	12.3936
	Olfml2b	ENSMUST00000046792	12.3933
	Zfp609	ENSMUST00000159109	12.3927
	Zfp397	ENSMUST00000060762	12.3895
	Pou3f1	ENSMUST00000053491	12.3812
	Poll	ENSMUST00000026239	12.3801
	Mthfd1l	ENSMUST00000120585	12.3747
	Nova1	ENSMUST00000021438	12.3651
	Snx8	ENSMUST00000031539	12.3518
	Crtac1	ENSMUST00000048630	12.3505
	Tpcn1	ENSMUST00000046426	12.3415
	Msx2	ENSMUST00000021922	12.3401
	Asap1	ENSMUST00000177374	12.3356
	Glt1d1	ENSMUST00000118139	12.3185
	Neurl1a	ENSMUST00000111808	12.3177
	Selplg	ENSMUST00000100874	12.3074
	Jam3	ENSMUST00000034472	12.3055
	Acot11	ENSMUST00000065253	12.3053
	Zdhhc22	ENSMUST00000095521	12.3026
	Astn1	ENSMUST00000046110	12.2977
	Fndc3b	ENSMUST00000046157	12.2955
	Ywhaz	ENSMUST00000022894	12.2721
	Pqlc3	ENSMUST00000054536	12.2677
	Dusp26	ENSMUST00000036631	12.2625
	Actn1	ENSMUST00000021554	12.2584
	Fbrsl1	ENSMUST00000069483	12.2578
	Chgb	ENSMUST00000028826	12.2491
	Synpr	ENSMUST00000070323	12.2437
	Eif3f	ENSMUST00000033342	12.2399
	RP23-443L14.1	ENSMUST00000183951	12.2388
	Hpca	ENSMUST00000116444	12.2281
	Limk1	ENSMUST00000015137	12.2067
	Slc35c2	ENSMUST00000109300	12.1987
	Map4k3	ENSMUST00000025089	12.1928
	Clip2	ENSMUST00000036999	12.1875
	Src	ENSMUST00000109533	12.1859
	Shq1	ENSMUST00000113312	12.1814
	Lrrn3	ENSMUST00000043884	12.1759
	n-R5s92	ENSMUST00000082810	12.1753
	Xk	ENSMUST00000015486	12.1731
	n-R5s175	ENSMUST00000122599	12.1623
	Zfr	ENSMUST00000122941	12.1572
	Rasgrf1	ENSMUST00000034912	12.1523
	Etv5	ENSMUST00000079601	12.1511
	Khdrbs3	ENSMUST00000022954	12.1328
	Krtap14	ENSMUST00000099562	12.126
	Dmrtb1	ENSMUST00000069271	12.1245
	Arhgap23	ENSMUST00000121799	12.124
	Rgs22	ENSMUST00000172831	12.1168
	Nptx2	ENSMUST00000071782	12.1147
	Thpo	ENSMUST00000115437	12.1134
	Wdsub1	ENSMUST00000028368	12.1118
	Timp2	ENSMUST00000017610	12.1115
	Stxbp3a	ENSMUST00000102621	12.1071
	Pank3	ENSMUST00000018990	12.0957
	Nid2	ENSMUST00000022340	12.0944
	Tspan11	ENSMUST00000032501	12.0927
	Lingo2	ENSMUST00000108122	12.0926
	Galnt10	ENSMUST00000066987	12.0786
	Myo16	ENSMUST00000042103	12.0763
	Uqcc2	ENSMUST00000025045	12.0755
	Lmx1a	ENSMUST00000111377	12.0682
	Pcbp1	ENSMUST00000053015	12.0454
	Eml1	ENSMUST00000138456	12.0408
	Ube2cbp	ENSMUST00000034986	12.0391
	Cxxc4	ENSMUST00000181904	12.0323
	Ccdc149	ENSMUST00000059428	12.0309
	Cyth1	ENSMUST00000100181	12.0298
	Ppp4r2	ENSMUST00000063854	12.0291
	Zfp68	ENSMUST00000110905	12.0287
	Mras	ENSMUST00000035045	12.0181
	Prkaa2	ENSMUST00000030243	12.0065
	Fam92a	ENSMUST00000108285	11.9993
	Cdc42ep3	ENSMUST00000068958	11.999
	Eef1a1	ENSMUST00000154207	11.9886
	Mon1b	ENSMUST00000179926	11.9876
	Sh3bgrl	ENSMUST00000133614	11.9791
	Lzts2	ENSMUST00000039016	11.9743
	Slc2a6	ENSMUST00000045702	11.9703
	N6amt2	ENSMUST00000022518	11.9665
	Rnasel	ENSMUST00000086209	11.9659
	Prlhr	ENSMUST00000051277	11.9617
	Srxn1	ENSMUST00000041500	11.9545
	Stmnd1	ENSMUST00000076622	11.9537
	Cct6b	ENSMUST00000100722	11.9529
	Gipc2	ENSMUST00000046614	11.9502
	Akr1b3	ENSMUST00000102980	11.947
	Dennd1b	ENSMUST00000168527	11.946
	Fars2	ENSMUST00000099582	11.9359
	Tmem261	ENSMUST00000030103	11.9354
	Pgrmc2	ENSMUST00000058578	11.9304
	Idh2	ENSMUST00000107384	11.9296
	Nup54	ENSMUST00000038514	11.9274
	Tigit	ENSMUST00000096065	11.9262
	Lpar5	ENSMUST00000088292	11.925
	Fabp6	ENSMUST00000020672	11.9023
	Tex2	ENSMUST00000042780	11.8941
	Tsc22d1	ENSMUST00000110888	11.8941
	Spert	ENSMUST00000169658	11.8859
	Mical3	ENSMUST00000077159	11.8838
	Nr1d1	ENSMUST00000064941	11.8833
	Vdac1	ENSMUST00000102758	11.8796
	Tgif1	ENSMUST00000118283	11.8772
	Rpl31-ps1	ENSMUST00000085128	11.8742
	Sema5a	ENSMUST00000067458	11.8577
	Rftn2	ENSMUST00000027121	11.8569
	Rem2	ENSMUST00000164766	11.8546
	Ces5a	ENSMUST00000077816	11.8526
	Apba1	ENSMUST00000025830	11.8476
	Sil1	ENSMUST00000025215	11.8427
	Arhgef10	ENSMUST00000084207	11.8366
	Nanos3	ENSMUST00000070102	11.8338
	Chchd6	ENSMUST00000113550	11.83
	Insc	ENSMUST00000169913	11.8299
	Fkbp5	ENSMUST00000114792	11.817
	Camk2d	ENSMUST00000106402	11.8036
	Rimbp2	ENSMUST00000111346	11.8033
	Lmo4	ENSMUST00000120539	11.7985
	Klhl35	ENSMUST00000037359	11.7978
	Cpt1a	ENSMUST00000025835	11.7974
	Nckap1	ENSMUST00000111760	11.7898
	Ttc1	ENSMUST00000109278	11.7876
	Usp2	ENSMUST00000034508	11.7798
	Nub1	ENSMUST00000068825	11.779
	Apcdd1	ENSMUST00000096554	11.7714
	Col15a1	ENSMUST00000102917	11.7604
	Etv3	ENSMUST00000119109	11.752
	Klhdc4	ENSMUST00000045884	11.7503
	Papola	ENSMUST00000021535	11.7439
	Capn8	ENSMUST00000048941	11.7329
	Prdm5	ENSMUST00000031976	11.7265
	Serhl	ENSMUST00000078218	11.7256
	Pik3r1	ENSMUST00000055518	11.7127
	Nans	ENSMUST00000030018	11.7089
	Ppp2r1b	ENSMUST00000034560	11.7085
	Ly6g6e	ENSMUST00000013910	11.7059
	Rara	ENSMUST00000107474	11.7037
	n-R5s164	ENSMUST00000122664	11.6993
	Hs3st1	ENSMUST00000117944	11.6934
	Ptpn20	ENSMUST00000022508	11.6895
	Irs2	ENSMUST00000040514	11.6885
	Dmtf1	ENSMUST00000071921	11.6778
	Zfp637	ENSMUST00000164472	11.6764
	Tmem147	ENSMUST00000006478	11.6738
	Rassf3	ENSMUST00000026902	11.666
	Nkx6-2	ENSMUST00000097974	11.6599
	Bclaf1	ENSMUST00000043881	11.6585
	Pafah2	ENSMUST00000105869	11.6507
	Luzp1	ENSMUST00000105849	11.6431
	Dcx	ENSMUST00000033642	11.6376
	Pros1	ENSMUST00000023629	11.636
	Ssr3	ENSMUST00000029414	11.6324
	Cables1	ENSMUST00000171109	11.6313
	Fam104a	ENSMUST00000120194	11.6309
	Smad3	ENSMUST00000034973	11.6283
	Heatr2	ENSMUST00000026975	11.6082
	Tbpl1	ENSMUST00000127698	11.6051
	Rprm	ENSMUST00000100089	11.5947
	Tnk2	ENSMUST00000115125	11.5944
	Tekt5	ENSMUST00000043415	11.5893
	Wfikkn2	ENSMUST00000061469	11.5849
	Lactbl1	ENSMUST00000178843	11.5801
	Taf3	ENSMUST00000026888	11.5757
	Tbc1d9	ENSMUST00000093393	11.5752
	Angpt1	ENSMUST00000022921	11.5715
	Vax1	ENSMUST00000172821	11.5635
	Gstk1	ENSMUST00000031897	11.5595
	Apaf1	ENSMUST00000020157	11.5507
	Ndfip2	ENSMUST00000181969	11.5464
	Sstr2	ENSMUST00000146390	11.5418
	Sh3bp4	ENSMUST00000066279	11.5409
	Atp13a2	ENSMUST00000127833	11.5401
	Dlg4	ENSMUST00000108589	11.5312
	Ano10	ENSMUST00000042546	11.5285
	Abhd10	ENSMUST00000066983	11.5274
	Sema3e	ENSMUST00000073957	11.5241
	Ruvbl1	ENSMUST00000032165	11.5233
	Lrch1	ENSMUST00000088970	11.5164
	BB114351	ENSMUST00000128165	11.5144
	Zfp938	ENSMUST00000156218	11.5107
	RP23-148P22.1	ENSMUST00000185180	11.5084
	Tpm1	ENSMUST00000113707	11.5046
	Atp1a2	ENSMUST00000085913	11.4951
	Slc10a6	ENSMUST00000031263	11.4925
	Tsen15	ENSMUST00000015124	11.4923
	Slc37a2	ENSMUST00000115068	11.4864
	Dennd5a	ENSMUST00000080437	11.4843
	Fscn1	ENSMUST00000031565	11.4829
	Lrpprc	ENSMUST00000112308	11.4812
	Synrg	ENSMUST00000092834	11.4786
	Trrap	ENSMUST00000100467	11.4785
	Slc22a15	ENSMUST00000106928	11.476
	Ankrd23	ENSMUST00000054665	11.473
	C78339	ENSMUST00000099547	11.4623
	Gpihbp1	ENSMUST00000023243	11.4604
	Efcab5	ENSMUST00000108400	11.4523
	Phf17	ENSMUST00000026865	11.4515
	Stim2	ENSMUST00000117661	11.4482
	Rpl17-ps5	ENSMUST00000167167	11.4441
	Lamr1-ps1	ENSMUST00000119759	11.4356
	Fam210b	ENSMUST00000028995	11.4346
	Crybb3	ENSMUST00000119627	11.4314
	Bod1l	ENSMUST00000050556	11.4284
	Sec31a	ENSMUST00000094578	11.4264
	n-R5s32	ENSMUST00000122495	11.4244
	Brd7	ENSMUST00000034085	11.4084
	Kcnj11	ENSMUST00000180081	11.408
	Trib1	ENSMUST00000067543	11.3999
	Egr2	ENSMUST00000145936	11.3966
	Ppp1r2-ps2	ENSMUST00000096117	11.39
	Tnfaip2	ENSMUST00000102745	11.384
	Hsf2	ENSMUST00000079833	11.3701
	Xpo1	ENSMUST00000102869	11.3628
	Cypt12	ENSMUST00000029080	11.3606
	Ypel3	ENSMUST00000038614	11.3508
	Angptl2	ENSMUST00000004208	11.3482
	Cnnm1	ENSMUST00000165311	11.346
	Epha6	ENSMUST00000068860	11.3426
	Fahd1	ENSMUST00000049642	11.3377
	Gjb5	ENSMUST00000046498	11.336
	Ctsc	ENSMUST00000032779	11.3211
	Gbx2	ENSMUST00000036954	11.3201
	Pmp22	ENSMUST00000108702	11.3194
	Hspe1-ps5	ENSMUST00000118080	11.3122
	Pet112	ENSMUST00000127348	11.3042
	Bzw2	ENSMUST00000020856	11.301
	Kcnj9	ENSMUST00000062387	11.2961
	Slc38a6	ENSMUST00000140523	11.2952
	Armc2	ENSMUST00000160262	11.2947
	Nt5c2	ENSMUST00000172239	11.2932
	Hspa8	ENSMUST00000015800	11.2924
	Llph	ENSMUST00000020444	11.2907
	Pacsin1	ENSMUST00000045896	11.2874
	Kcnip3	ENSMUST00000103215	11.287
	Gsk3a	ENSMUST00000108411	11.2855
	Cyth4	ENSMUST00000043069	11.2776
	Nhlrc2	ENSMUST00000071423	11.2681
	Mt3	ENSMUST00000034211	11.2637
	Fam122a	ENSMUST00000099556	11.2441
	Hsd17b3	ENSMUST00000166224	11.2323
	Dzip1	ENSMUST00000004055	11.222
	Zic5	ENSMUST00000039118	11.2199
	Fdft1	ENSMUST00000054963	11.2104
	Myh3	ENSMUST00000007301	11.2028
	Htra4	ENSMUST00000084031	11.2018
	Acaa2	ENSMUST00000041053	11.1983
	AC110903.1	ENSMUST00000183681	11.1967
	St8sia1	ENSMUST00000032421	11.1893
	H2afy	ENSMUST00000045788	11.1782
	Adi1	ENSMUST00000020957	11.1703
	Susd1	ENSMUST00000040166	11.1668
	Cmtm7	ENSMUST00000084867	11.165
	Slc9a9	ENSMUST00000033463	11.1623
	Ptprn	ENSMUST00000027404	11.1579
	Arrb1	ENSMUST00000179755	11.1571
	Lmtk2	ENSMUST00000041804	11.1565
	Aim1	ENSMUST00000020017	11.1531
	Cmip	ENSMUST00000166750	11.1512
	Anks1	ENSMUST00000114842	11.1502
	Rapgef2	ENSMUST00000118340	11.1483
	Col5a1	ENSMUST00000028280	11.1478
	Dkk3	ENSMUST00000033036	11.14
	Hmgcll1	ENSMUST00000183425	11.1291
	Ptch1	ENSMUST00000021921	11.1174
	Ddx39b	ENSMUST00000068056	11.1132
	Fam13c	ENSMUST00000105436	11.1049
	Mapk4	ENSMUST00000091851	11.1046
	Hrk	ENSMUST00000184679	11.1044
	RP23-292F17.1	ENSMUST00000184467	11.098
	Chst3	ENSMUST00000135158	11.093
	Csk	ENSMUST00000034863	11.0822
	Dclk3	ENSMUST00000111879	11.0814
	Col8a1	ENSMUST00000089332	11.0799
	Nckap5l	ENSMUST00000023747	11.0661
	Odf3l1	ENSMUST00000055036	11.0567
	Anp32a	ENSMUST00000085519	11.0561
	Mapkapk2	ENSMUST00000016672	11.0546
	Rcan1	ENSMUST00000060005	11.0517
	Lrrc8b	ENSMUST00000112707	11.048
	Gpr153	ENSMUST00000105650	11.0461
	Mtfr1	ENSMUST00000130645	11.0432
	Atf7ip	ENSMUST00000032335	11.0427
	Bves	ENSMUST00000095715	11.0376
	Rcn1	ENSMUST00000006128	11.0297
	Mthfd1	ENSMUST00000021443	11.0269
	Arhgef19	ENSMUST00000006618	11.0242
	Slco5a1	ENSMUST00000115403	11.0215
	Rpp25l	ENSMUST00000038434	11.0203
	Atp8a1	ENSMUST00000037380	11.0183
	Epb4.1l4a	ENSMUST00000025234	11.0179
	AC171335.1	ENSMUST00000183500	11.0171
	Zbtb38	ENSMUST00000152594	11.0152
	Fbxl17	ENSMUST00000024761	11.0149
	Tet3	ENSMUST00000089622	11.0117
	Atp1a1	ENSMUST00000036493	11.0065
	Etaa1	ENSMUST00000076661	10.9972
	Nrarp	ENSMUST00000104999	10.9957
	Nkain4	ENSMUST00000108873	10.9911
	Fam174b	ENSMUST00000107456	10.9821
	Kctd15	ENSMUST00000032709	10.9788
	Trp53bp2	ENSMUST00000117245	10.9681
	Btbd1	ENSMUST00000026093	10.9668
	Xrcc2	ENSMUST00000030773	10.962
	Ndufaf4	ENSMUST00000029925	10.9556
	Akap6	ENSMUST00000095737	10.9549
	Vav2	ENSMUST00000056176	10.9524
	Jph2	ENSMUST00000109425	10.9499
	Sstr3	ENSMUST00000053239	10.9492
	Elp4	ENSMUST00000122965	10.9488
	Dyx1c1	ENSMUST00000034734	10.9416
	Mpv17l2	ENSMUST00000038626	10.9334
	Tph2	ENSMUST00000006949	10.9313
	Fam174a	ENSMUST00000059975	10.931
	Wdr5	ENSMUST00000113952	10.9232
	Git2	ENSMUST00000112185	10.9158
	RP24-421H18.1	ENSMUST00000131029	10.9114
	Rprml	ENSMUST00000057870	10.909
	Tmem194b	ENSMUST00000165859	10.8881
	Msantd2	ENSMUST00000048604	10.885
	Angpt2	ENSMUST00000033846	10.8762
	Psmd9	ENSMUST00000100729	10.8755
	Fam210a	ENSMUST00000042852	10.8733
	Tdgf1-ps2	ENSMUST00000074412	10.8682
	Pim1	ENSMUST00000024811	10.8648
	Ripply2	ENSMUST00000058846	10.863
	G3bp1	ENSMUST00000018727	10.8626
	Lypd6	ENSMUST00000112712	10.8524
	Mcph1	ENSMUST00000039412	10.8504
	Lekr1	ENSMUST00000177434	10.8501
	Med13	ENSMUST00000043624	10.848
	Ccdc13	ENSMUST00000135986	10.8465
	Kcne1l	ENSMUST00000134825	10.8307
	Kcnc1	ENSMUST00000160433	10.8204
	Lrp6	ENSMUST00000032322	10.8198
	Kcna1	ENSMUST00000055168	10.8191
	Ryr2	ENSMUST00000170156	10.8095
	Mrpl52	ENSMUST00000010550	10.8072
	Osbpl9	ENSMUST00000030288	10.8029
	Tec	ENSMUST00000138842	10.8015
	Aco1	ENSMUST00000102973	10.7939
	Slain1	ENSMUST00000069443	10.791
	Npas2	ENSMUST00000056815	10.7901
	Acan	ENSMUST00000032835	10.7889
	Alpk1	ENSMUST00000160586	10.781
	Mybphl	ENSMUST00000090563	10.7793
	Bbc3	ENSMUST00000002152	10.7743
	Adamts2	ENSMUST00000040523	10.7706
	Dvl3	ENSMUST00000171572	10.7681
	Crmp1	ENSMUST00000114158	10.7623
	Wnt4	ENSMUST00000045747	10.7607
	Ints10	ENSMUST00000034328	10.7603
	Wnt11	ENSMUST00000067495	10.7503
	Itm2b	ENSMUST00000022704	10.7497
	Klf10	ENSMUST00000074043	10.749
	Myo18a	ENSMUST00000108375	10.7439
	Ctbp2	ENSMUST00000033269	10.7423
	Unc5b	ENSMUST00000077925	10.7402
	BC018242	ENSMUST00000046371	10.7398
	Cmtr1	ENSMUST00000024816	10.7322
	Chit1	ENSMUST00000160060	10.7205
	Coa6	ENSMUST00000059093	10.7166
	Slc44a3	ENSMUST00000039197	10.7159
	Ankrd10	ENSMUST00000033905	10.714
	Armc10	ENSMUST00000072896	10.7123
	Xrcc3	ENSMUST00000021715	10.7094
	Tmtc2	ENSMUST00000061506	10.6976
	Asgr1	ENSMUST00000146411	10.696
	Ppp1r3a	ENSMUST00000045096	10.6919
	Bmf	ENSMUST00000090219	10.6854
	Sema3a	ENSMUST00000095012	10.6822
	Podxl2	ENSMUST00000061262	10.6819
	Atl1	ENSMUST00000021466	10.6729
	Ubac1	ENSMUST00000036509	10.6694
	Trpm3	ENSMUST00000074770	10.6693
	C1ql1	ENSMUST00000057849	10.6665
	Hyi	ENSMUST00000153202	10.6662
	Rps6ka4	ENSMUST00000025903	10.6587
	Prtn3	ENSMUST00000163188	10.6541
	Asap2	ENSMUST00000101562	10.6529
	Arhgap44	ENSMUST00000047463	10.6459
	Cdcp2	ENSMUST00000062495	10.6454
	Sclt1	ENSMUST00000026866	10.6432
	Vgll4	ENSMUST00000139640	10.6398
	Lifr	ENSMUST00000067190	10.6394
	Gemin8	ENSMUST00000056410	10.6385
	Vstm2b	ENSMUST00000044705	10.6247
	Prkar1a	ENSMUST00000106677	10.6197
	Stam2	ENSMUST00000102759	10.6009
	Chga	ENSMUST00000021610	10.5964
	Spock1	ENSMUST00000172326	10.594
	Lmcd1	ENSMUST00000032376	10.5921
	Syt6	ENSMUST00000118563	10.5873
	Igf2r	ENSMUST00000024599	10.5869
[truncated: 6,424 more rows]
