# Supplementary material for: Genome-wide target analysis of NEUROD2 provides new insights into regulation of cortical projection neuron migration and differentiation
Source: BMC Genomics. 2015 Sep 5;16:681. doi: 10.1186/s12864-015-1882-9 (PMC4560887; doi:10.1186/s12864-015-1882-9)
Supplement: Additional file 5: — Confirmation of NEUROD2 binding to putative target genes identified by the ClosesetGene method. NEUROD2 ChIP and GFP ChIP DNA were used as templates for qPCR analysis. Data is represented as the amount of enrichment in target genes in NEUROD2 ChIP DNA as compared to a negative control GFP ChIP DNA. NEUROD2 non-target genes did not display a significant level of NEUROD2 binding. (XLSX 9 kb) [file 12864_2015_1882_MOESM5_ESM.xlsx]

## Sheet: Sheet1
Additional file 5. Confirmation of selected target genes and non-targets for NEUROD2 binding
Gene Symbol	Normalized ClosestGene Score	NEUROD2 ChIP-qPCR/ GFP ChIP-qPCR	Standard Error	p-value	confirmation
Cdk5r1	56.7153	54.7161	18.4329	0.026515	Yes
Fezf2	35.6375	21.5174	2.73942	1.12159e-09	Yes
Bcl11b	34.3025	159.769	71.0682	0.000348297	Yes
Tbr1	32.2872	28.3305	10.1158	0.000916598	Yes
Satb2	31.8012	28.8612	10.2556	0.0212035	Yes
Lrp8	29.3009	14.1351	2.3369	0.00290404	Yes
Cux1	27.837	33.9288	5.80868	9.64113e-13	Yes
Id2	23.3147	45.6551	16.5139	2.73761e-14	Yes
Neurod6	22.2778	253.555	77.6018	0.00463702	Yes
Tle1	21.9867	58.147	22.627	0.307983	not significant
Nrcam	20.2635	130.685	97.7399	0.0148762	Yes
Bhlhe22	9.69519	121.899	21.4032	7.08506e-06	Yes
Pkd1	8.55712	15.5651	3.6415	0.000811441	Yes
Eif3a	4.4194	6.52689	1.68308	0.0687104	not significant
Tsc1	3.52254	38.205	10.0021	0.000281919	Yes
Calb2	non-target	8.7587	1.96943	0.0825668	not significant
Gsx2	non-target	5.92848	1.27009	0.0140607	unexpected significance
Npy	non-target	4.07534	0.8423	0.0827903	not significant
Dlx2	non-target	1.19737	0.223601	0.947905	not significant
Gad1	non-target	1	0	1	not significant
