# Supplementary material for: Genome-wide target analysis of NEUROD2 provides new insights into regulation of cortical projection neuron migration and differentiation
Source: BMC Genomics. 2015 Sep 5;16:681. doi: 10.1186/s12864-015-1882-9 (PMC4560887; doi:10.1186/s12864-015-1882-9)
Supplement: Additional file 6: — In this file we provide the list of most significantly represented pathways among NEUROD2 target genes (http://david.abcc.ncifcrf.gov/home.jsp). (XLSX 7 kb) [file 12864_2015_1882_MOESM6_ESM.xlsx]

## Sheet: Sheet1
Additional file 6. Pathway analysis of NEUROD2 targets
Pathways in Biocarta database	p-value
Reelin Signaling Pathway	0.0047
Eph Kinases and ephrin support platelet aggregation	0.017
Integrin Signaling Pathway	0.037
Presenilin action in Notch and Wnt signaling	0.059
Cell to Cell Adhesion Signaling	0.092
Links between Pyk2 and Map Kinases	0.096
fMLP induced chemokine gene expression in HMC-1 cells	0.096
Pathways in KEGG database	p-value
Axon guidance	4.2e-13
MAPK signaling pathway	0.00086
Wnt signaling pathway	0.0011
Dilated cardiomyopathy	0.0028
Cell adhesion moleculres (CAMs)	0.0041
Pathways in cancer	0.0059
Arrhythmogenic right ventricular cardiomyopathy (ARVC)	0.0066
Adherens junction	0.0072
