# Supplementary material for: Genome-wide target analysis of NEUROD2 provides new insights into regulation of cortical projection neuron migration and differentiation
Source: BMC Genomics. 2015 Sep 5;16:681. doi: 10.1186/s12864-015-1882-9 (PMC4560887; doi:10.1186/s12864-015-1882-9)
Supplement: Additional file 7: — In this table we provide the NEUROD2 target genes that are differentially expressed in the SVZ-IZ region. (XLSX 10 kb) [file 12864_2015_1882_MOESM7_ESM.xlsx]

## Sheet: Sheet1
Additional file 7. Differentially Expressed Genes in SVZ-IZ Targeted by NeuroD2
Gene Symbol	Gene Name		Normalized Closest Gene Score	Ensemble ID	Molecular function
Zfp608	Zinc finger protein 608		101.1	ENSMUST00000064763	Unknown
Wbscr17	Williams Beuren syndrome chromosome region 17		66.8	ENSMUST00000086023	Unknown
Sox11	SRY-Box 11		66	ENSMUST00000079063	Transcription Factor
Epha3	Eph Receptor A3		52.3	ENSMUST00000064405	Receptor for ephrin ligand
Frmd4b	FERM domain containing 4B		50.8	ENSMUST00000113355	Scaffolding protein
Plxna2	Plexin A2		46.9	ENSMUST00000027952	Semaphorin receptor
Kif21b	Kinesin family member 21B		37.9	ENSMUST00000075164	Microtubule based motor protein
Lrpap1	Low density lipoprotein-related associated protein 1		37.3	ENSMUST00000030986	Putative LRP8 interactor
Robo2	Roundabout homolog 2 (Drosophila)		36.1	ENSMUST00000117785	Axon guidance receptor
Trim2	Tripartite motif containing 2		32.3	ENSMUST00000107692	E3 ubiquitin ligase
Frmd4a	FERM domain containing 4A		32.3	ENSMUST00000177457	Scaffolding protein
Vat1	Vesicle amine transport 1		29.3	ENSMUST00000040430	Membrane protein of cholinergic synaptic vesicles
Nrp1	Neuropilin 1		28.8	ENSMUST00000026917	Semaphorin and VEGF receptor
Shb	SH2 domain containg adaptor protein B		28.6	ENSMUST00000061986	Adaptor protein
Pdzrn3	PDZ domain containing zinc finger 3		28.3	ENSMUST00000075994	E3 ubiquitin ligase
Coro2b	Coronin 2B		26.5	ENSMUST00000048043	Actin and vinculin binding
Aff3	AF4/FMR2 family member 3		24.6	ENSMUST00000039827	Transcription Factor
Cttnbp2	Cortactin binding protein 2		20.7	ENSMUST00000090601	Actin binding
