# Supplementary material for: Genome-wide target analysis of NEUROD2 provides new insights into regulation of cortical projection neuron migration and differentiation
Source: BMC Genomics. 2015 Sep 5;16:681. doi: 10.1186/s12864-015-1882-9 (PMC4560887; doi:10.1186/s12864-015-1882-9)
Supplement: Additional file 8: — In this table we provide the NEUROD2 target genes that function in axon guidance pathways. (XLSX 11 kb) [file 12864_2015_1882_MOESM8_ESM.xlsx]

## Sheet: Sheet1
Additional file 8. Axon guidance genes targeted by NEUROD2
Gene Symbol	Gene Name		Ensemble ID		Normalized Closest Gene Score
Epha3	Eph receptor A3		ENSMUST00000064405		52.6
Plxna4	Plexin A4		ENSMUST00000115096		51.7766
Slit1	Slit homolog 1 (Drosophila)		ENSMUST00000025993		48.8
Plxna2	Plexin A2		ENSMUST00000027952		46.9
Sema5b	Semaphorin 5B		ENSMUST00000120756		42.3
Epha4	Eph receptor A4		ENSMUST00000027451		39.9
Nfatc2	Nuclear factor of activated T-cells		ENSMUST00000109184		39.6
Robo2	Roundabout homolog 2 (Drosophila)		ENSMUST00000117785		36.1
Unc5a	Unc-5 homolog A (C. elegans)		ENSMUST00000109994		34.7
Robo1	Roundabout homolog 1 (Drosophila)		ENSMUST00000023600		33
Fyn	Fyn proto-oncogene		ENSMUST00000063091		31.2
Ephb2	Eph receptor B2		ENSMUST00000105845		30.4
Dpysl5	Dihydropyrimidinase-like 5		ENSMUST00000114729		29.5
Efnb1	Ephrin B1		ENSMUST00000052839		29.1
Nrp1	Neuropilin 1		ENSMUST00000026917		28.8
Srgap3	Slit-Robo Rho GTPase activating protein 3		ENSMUST00000088373		26.9
Epha5	Eph receptor A5		ENSMUST00000053733		26.7
Cxcr4	Chemokine receptor 4		ENSMUST00000052172		26.4
Ptk2	Protein tyrosine kinase 2		ENSMUST00000110036		20.9
Plxnc1	Plexin C1		ENSMUST00000099337		20.4
Efnb2	Ephrin B2		ENSMUST00000001319		19.4
Sema6a	Semaphorin 6A		ENSMUST00000115449		19.2
Sema4b	Semaphorin 4B		ENSMUST00000032754		18.8
Sema4d	Semaphorin 4D		ENSMUST00000021900		18.6
Epha7	Eph receptor A7		ENSMUST00000029964		17.9
Ablim1	Actin-binding LIM protein 1		ENSMUST00000156316		17.5
Itgb1	Integrin beta 1		ENSMUST00000090006		17.2
Slit3	Slit homolog 3 (Drosophila)		ENSMUST00000069837		17.1
Ntn4	Netrin 4		ENSMUST00000020204		16.6
Nck2	Non-catalytic region of tyrosine kinase 2		ENSMUST00000114744		13.6
